# Supplementary material for: Principles of RNA processing from analysis of enhanced CLIP maps for 150 RNA binding proteins
Source: Genome Biol. 2020 Apr 6;21:90. doi: 10.1186/s13059-020-01982-9 (PMC7137325; doi:10.1186/s13059-020-01982-9)
Supplement: Supplementary file 4 — Additional file 4: Table S3. List of multi-copy element annotations used in family-aware mapping. [file 13059_2020_1982_MOESM4_ESM.xlsx]

## Sheet: Sheet1
Transcript	Gene	Gene Name	Element Family
ENST00000361624.2	ENSG00000198804.2	MT-CO1	chrM
ENST00000387429.1	ENSG00000210164.1	MT-TG	chrM
ENST00000387377.1	ENSG00000210112.1	MT-TM	chrM
ENST00000387441.1	ENSG00000210176.1	MT-TH	chrM
ENST00000387314.1	ENSG00000210049.1	MT-TF	chrM
ENST00000387382.1	ENSG00000210117.1	MT-TW	chrM
ENST00000387460.2	ENSG00000210195.2	MT-TT	chrM
ENST00000386347.1	ENSG00000209082.1	MT-TL1	chrM
ENST00000387400.1	ENSG00000210135.1	MT-TN	chrM
ENST00000387456.1	ENSG00000210191.1	MT-TL2	chrM
ENST00000387461.2	ENSG00000210196.2	MT-TP	chrM
ENST00000387342.1	ENSG00000210077.1	MT-TV	chrM
ENST00000361681.2	ENSG00000198695.2	MT-ND6	chrM
ENST00000387347.2	ENSG00000210082.2	MT-RNR2	chrM
ENST00000361739.1	ENSG00000198712.1	MT-CO2	chrM
ENST00000387405.1	ENSG00000210140.1	MT-TC	chrM
ENST00000389680.2	ENSG00000211459.2	MT-RNR1	chrM
ENST00000387372.1	ENSG00000210107.1	MT-TQ	chrM
ENST00000361390.2	ENSG00000198888.2	MT-ND1	chrM
ENST00000361453.3	ENSG00000198763.3	MT-ND2	chrM
ENST00000361381.2	ENSG00000198886.2	MT-ND4	chrM
ENST00000387439.1	ENSG00000210174.1	MT-TR	chrM
ENST00000387365.1	ENSG00000210100.1	MT-TI	chrM
ENST00000362079.2	ENSG00000198938.2	MT-CO3	chrM
ENST00000361789.2	ENSG00000198727.2	MT-CYB	chrM
ENST00000387416.2	ENSG00000210151.2	MT-TS1	chrM
ENST00000361227.2	ENSG00000198840.2	MT-ND3	chrM
ENST00000387409.1	ENSG00000210144.1	MT-TY	chrM
ENST00000361335.1	ENSG00000212907.2	MT-ND4L	chrM
ENST00000361851.1	ENSG00000228253.1	MT-ATP8	chrM
ENST00000387419.1	ENSG00000210154.1	MT-TD	chrM
ENST00000387421.1	ENSG00000210156.1	MT-TK	chrM
ENST00000387449.1	ENSG00000210184.1	MT-TS2	chrM
ENST00000361567.2	ENSG00000198786.2	MT-ND5	chrM
ENST00000361899.2	ENSG00000198899.2	MT-ATP6	chrM
ENST00000387459.1	ENSG00000210194.1	MT-TE	chrM
ENST00000387392.1	ENSG00000210127.1	MT-TA	chrM
ENST00000516869.1	ENSG00000259001.2	RPPH1	H1RNA
ENST00000554988.1	ENSG00000259001.2	RPPH1	H1RNA
ENST00000516688.1	ENSG00000252497.1	RPPH1-2P	H1RNA
ENST00000516541.1	ENSG00000252350.1	RPPH1-3P	H1RNA
ENST00000363046.1	ENSG00000269900.2	RMRP	MRP
ENST00000602361.1	ENSG00000269900.2	RMRP	MRP
ENST00000517236.1	ENSG00000253045.1	RMRPP1	MRP
ENST00000516656.1	ENSG00000252465.1	RMRPP3	MRP
ENST00000516610.1	ENSG00000252419.1	RMRPP2	MRP
ENST00000411156.1	ENSG00000223088.1	RMRPP5	MRP
ENST00000516141.1	ENSG00000251950.1	RMRPP4	MRP
ENST00000365328.1	ENSG00000202198.1	RN7SK	RN7SK
ENST00000516985.1	ENSG00000252794.1	RN7SKP60	RN7SK
ENST00000364730.1	ENSG00000201600.1	RN7SKP124	RN7SK
ENST00000516948.1	ENSG00000252757.1	RN7SKP96	RN7SK
ENST00000365371.1	ENSG00000202241.1	RN7SKP186	RN7SK
ENST00000362849.1	ENSG00000199719.1	RN7SKP74	RN7SK
ENST00000517264.1	ENSG00000253073.1	RN7SKP295	RN7SK
ENST00000581358.1	ENSG00000264415.1	7SK	RN7SK
ENST00000410611.1	ENSG00000222543.1	RN7SKP220	RN7SK
ENST00000516275.1	ENSG00000252084.1	RN7SKP12	RN7SK
ENST00000364694.1	ENSG00000201564.1	RN7SKP50	RN7SK
ENST00000410137.1	ENSG00000222069.1	RN7SKP285	RN7SK
ENST00000410167.1	ENSG00000222099.1	RN7SKP32	RN7SK
ENST00000363261.1	ENSG00000200131.1	RN7SKP77	RN7SK
ENST00000517206.1	ENSG00000253015.1	RN7SKP64	RN7SK
ENST00000516018.1	ENSG00000251827.1	RN7SKP215	RN7SK
ENST00000410999.1	ENSG00000222931.1	RN7SKP205	RN7SK
ENST00000364208.1	ENSG00000201078.1	RN7SKP214	RN7SK
ENST00000464584.2	ENSG00000240294.2	RN7SKP241	RN7SK
ENST00000410411.1	ENSG00000222343.1	RN7SKP139	RN7SK
ENST00000363803.1	ENSG00000200673.1	RN7SKP174	RN7SK
ENST00000410746.1	ENSG00000222678.1	RN7SKP213	RN7SK
ENST00000410136.1	ENSG00000222068.1	RN7SKP154	RN7SK
ENST00000410242.1	ENSG00000222174.1	RN7SKP146	RN7SK
ENST00000363442.1	ENSG00000200312.1	RN7SKP255	RN7SK
ENST00000593693.1	ENSG00000269045.1	RN7SKP189	RN7SK
ENST00000363221.1	ENSG00000200091.1	RN7SKP163	RN7SK
ENST00000410327.1	ENSG00000222259.1	RN7SKP114	RN7SK
ENST00000411080.1	ENSG00000223012.1	RN7SKP264	RN7SK
ENST00000410582.1	ENSG00000222514.1	RN7SKP223	RN7SK
ENST00000516549.1	ENSG00000252358.1	RN7SKP135	RN7SK
ENST00000411258.1	ENSG00000223190.1	RN7SKP100	RN7SK
ENST00000516126.1	ENSG00000251935.1	RN7SKP179	RN7SK
ENST00000517154.1	ENSG00000252963.1	RN7SKP147	RN7SK
ENST00000411055.1	ENSG00000222987.1	RN7SKP68	RN7SK
ENST00000517173.1	ENSG00000252982.1	RN7SKP234	RN7SK
ENST00000516988.1	ENSG00000252797.1	RN7SKP272	RN7SK
ENST00000411074.1	ENSG00000223006.1	RN7SKP137	RN7SK
ENST00000517211.1	ENSG00000253020.1	RN7SKP40	RN7SK
ENST00000410913.1	ENSG00000222845.1	RN7SKP42	RN7SK
ENST00000515888.1	ENSG00000251697.1	RN7SKP24	RN7SK
ENST00000517210.1	ENSG00000253019.1	RN7SKP35	RN7SK
ENST00000362770.1	ENSG00000199640.1	RN7SKP294	RN7SK
ENST00000517201.1	ENSG00000253010.1	RN7SKP256	RN7SK
ENST00000410278.1	ENSG00000222210.1	RN7SKP65	RN7SK
ENST00000517070.1	ENSG00000252879.1	RN7SKP98	RN7SK
ENST00000362813.1	ENSG00000199683.1	RN7SKP185	RN7SK
ENST00000410789.1	ENSG00000222721.1	RN7SKP188	RN7SK
ENST00000410540.1	ENSG00000222472.1	RN7SKP7	RN7SK
ENST00000364711.1	ENSG00000201581.1	RN7SKP78	RN7SK
ENST00000517197.1	ENSG00000253006.1	RN7SKP283	RN7SK
ENST00000411328.1	ENSG00000223260.1	RN7SKP194	RN7SK
ENST00000362860.1	ENSG00000199730.1	RN7SKP95	RN7SK
ENST00000362605.1	ENSG00000199475.1	RN7SKP104	RN7SK
ENST00000363509.1	ENSG00000200379.1	RN7SKP45	RN7SK
ENST00000364553.1	ENSG00000201423.1	RN7SKP246	RN7SK
ENST00000364157.1	ENSG00000201027.1	RN7SKP107	RN7SK
ENST00000365642.1	ENSG00000202512.1	RN7SKP230	RN7SK
ENST00000410567.1	ENSG00000222499.1	RN7SKP177	RN7SK
ENST00000411143.1	ENSG00000223075.1	RN7SKP126	RN7SK
ENST00000516921.1	ENSG00000252730.1	RN7SKP84	RN7SK
ENST00000410564.1	ENSG00000222496.1	RN7SKP200	RN7SK
ENST00000363618.1	ENSG00000200488.1	RN7SKP203	RN7SK
ENST00000517029.1	ENSG00000252838.1	RN7SKP23	RN7SK
ENST00000516354.1	ENSG00000252163.1	RN7SKP31	RN7SK
ENST00000411124.1	ENSG00000223056.1	RN7SKP169	RN7SK
ENST00000410651.1	ENSG00000222583.1	RN7SKP222	RN7SK
ENST00000364270.1	ENSG00000201140.1	RN7SKP128	RN7SK
ENST00000411186.1	ENSG00000223118.1	RN7SKP102	RN7SK
ENST00000411094.1	ENSG00000223026.1	RN7SKP247	RN7SK
ENST00000411018.1	ENSG00000222950.1	RN7SKP262	RN7SK
ENST00000411409.1	ENSG00000223341.1	RN7SKP3	RN7SK
ENST00000365026.1	ENSG00000201896.1	RN7SKP153	RN7SK
ENST00000411194.1	ENSG00000223126.1	RN7SKP263	RN7SK
ENST00000363105.1	ENSG00000199975.1	RN7SKP243	RN7SK
ENST00000517266.1	ENSG00000253075.1	RN7SKP92	RN7SK
ENST00000410966.1	ENSG00000222898.1	RN7SKP97	RN7SK
ENST00000517028.1	ENSG00000252837.1	RN7SKP99	RN7SK
ENST00000362821.1	ENSG00000199691.1	RN7SKP173	RN7SK
ENST00000411108.1	ENSG00000223040.1	RN7SKP144	RN7SK
ENST00000363960.1	ENSG00000200830.1	RN7SKP134	RN7SK
ENST00000365005.1	ENSG00000201875.1	RN7SKP178	RN7SK
ENST00000410179.1	ENSG00000222111.1	RN7SKP148	RN7SK
ENST00000410420.1	ENSG00000222352.1	RN7SKP221	RN7SK
ENST00000410288.1	ENSG00000222220.1	RN7SKP129	RN7SK
ENST00000363291.1	ENSG00000200161.1	RN7SKP145	RN7SK
ENST00000516681.1	ENSG00000252490.1	RN7SKP66	RN7SK
ENST00000516483.1	ENSG00000252292.1	RN7SKP238	RN7SK
ENST00000516513.1	ENSG00000252322.1	RN7SKP244	RN7SK
ENST00000516512.1	ENSG00000252321.1	RN7SKP83	RN7SK
ENST00000364923.1	ENSG00000201793.1	RN7SKP9	RN7SK
ENST00000516655.1	ENSG00000252464.1	RN7SKP70	RN7SK
ENST00000411066.1	ENSG00000222998.1	RN7SKP259	RN7SK
ENST00000364713.1	ENSG00000201583.1	RN7SKP191	RN7SK
ENST00000515905.1	ENSG00000251714.1	RN7SKP67	RN7SK
ENST00000515923.1	ENSG00000251732.1	RN7SKP122	RN7SK
ENST00000515933.1	ENSG00000251742.1	RN7SKP13	RN7SK
ENST00000363913.1	ENSG00000200783.1	RN7SKP180	RN7SK
ENST00000517244.1	ENSG00000253053.1	RN7SKP289	RN7SK
ENST00000516031.1	ENSG00000251840.1	RN7SKP155	RN7SK
ENST00000362449.1	ENSG00000199319.1	RN7SKP25	RN7SK
ENST00000516847.1	ENSG00000252656.1	RN7SKP88	RN7SK
ENST00000363605.1	ENSG00000200475.1	RN7SKP162	RN7SK
ENST00000365490.1	ENSG00000202360.1	RN7SKP249	RN7SK
ENST00000411392.1	ENSG00000223324.1	RN7SKP273	RN7SK
ENST00000410662.1	ENSG00000222594.1	RN7SKP235	RN7SK
ENST00000411389.1	ENSG00000223321.1	RN7SKP293	RN7SK
ENST00000410454.1	ENSG00000222386.1	RN7SKP86	RN7SK
ENST00000515967.1	ENSG00000251776.1	RN7SKP242	RN7SK
ENST00000411010.1	ENSG00000222942.1	RN7SKP58	RN7SK
ENST00000363328.1	ENSG00000200198.1	RN7SKP211	RN7SK
ENST00000411323.1	ENSG00000223255.1	RN7SKP274	RN7SK
ENST00000410472.1	ENSG00000222404.1	RN7SKP281	RN7SK
ENST00000516174.1	ENSG00000251983.1	RN7SKP157	RN7SK
ENST00000411236.1	ENSG00000223168.1	RN7SKP142	RN7SK
ENST00000410504.1	ENSG00000222436.1	RN7SKP278	RN7SK
ENST00000363848.1	ENSG00000200718.1	RN7SKP103	RN7SK
ENST00000365603.1	ENSG00000202473.1	RN7SKP81	RN7SK
ENST00000516219.1	ENSG00000252028.1	RN7SKP52	RN7SK
ENST00000363602.1	ENSG00000200472.1	RN7SKP44	RN7SK
ENST00000411367.1	ENSG00000223299.1	RN7SKP108	RN7SK
ENST00000410832.1	ENSG00000222764.1	RN7SKP106	RN7SK
ENST00000365390.1	ENSG00000202260.1	RN7SKP69	RN7SK
ENST00000516503.1	ENSG00000252312.1	RN7SKP21	RN7SK
ENST00000411042.1	ENSG00000222974.1	RN7SKP228	RN7SK
ENST00000410642.1	ENSG00000222574.1	RN7SKP61	RN7SK
ENST00000364417.1	ENSG00000201287.1	RN7SKP171	RN7SK
ENST00000411350.1	ENSG00000223282.1	RN7SKP165	RN7SK
ENST00000411242.1	ENSG00000223174.1	RN7SKP17	RN7SK
ENST00000410516.1	ENSG00000222448.1	RN7SKP150	RN7SK
ENST00000411349.1	ENSG00000223281.1	RN7SKP85	RN7SK
ENST00000364640.1	ENSG00000201510.1	RN7SKP217	RN7SK
ENST00000517248.1	ENSG00000253057.1	RN7SKP57	RN7SK
ENST00000504280.1	ENSG00000249352.3	7SK	RN7SK
ENST00000410830.1	ENSG00000249352.3	7SK	RN7SK
ENST00000505371.2	ENSG00000249352.3	7SK	RN7SK
ENST00000364663.1	ENSG00000201533.1	RN7SKP237	RN7SK
ENST00000362752.1	ENSG00000199622.1	RN7SKP20	RN7SK
ENST00000363070.1	ENSG00000199940.1	RN7SKP75	RN7SK
ENST00000410180.1	ENSG00000222112.1	RN7SKP16	RN7SK
ENST00000411204.1	ENSG00000223136.1	RN7SKP207	RN7SK
ENST00000411383.1	ENSG00000223315.1	RN7SKP279	RN7SK
ENST00000410774.1	ENSG00000222706.1	RN7SKP89	RN7SK
ENST00000410170.1	ENSG00000222102.1	RN7SKP232	RN7SK
ENST00000364525.1	ENSG00000201395.1	RN7SKP257	RN7SK
ENST00000411047.1	ENSG00000222979.1	RN7SKP167	RN7SK
ENST00000363281.1	ENSG00000200151.1	RN7SKP231	RN7SK
ENST00000410782.1	ENSG00000222714.1	RN7SKP38	RN7SK
ENST00000410513.1	ENSG00000222445.1	RN7SKP56	RN7SK
ENST00000516448.1	ENSG00000252257.1	RN7SKP265	RN7SK
ENST00000516902.1	ENSG00000252711.1	RN7SKP116	RN7SK
ENST00000410230.1	ENSG00000222162.1	RN7SKP151	RN7SK
ENST00000364845.1	ENSG00000201715.1	RN7SKP133	RN7SK
ENST00000410520.1	ENSG00000222452.1	RN7SKP59	RN7SK
ENST00000411373.1	ENSG00000223305.1	RN7SKP30	RN7SK
ENST00000411044.1	ENSG00000222976.1	RN7SKP94	RN7SK
ENST00000410894.1	ENSG00000222826.1	RN7SKP286	RN7SK
ENST00000363373.1	ENSG00000200243.1	RN7SKP79	RN7SK
ENST00000364445.1	ENSG00000201315.1	RN7SKP227	RN7SK
ENST00000517018.1	ENSG00000252827.1	RN7SKP11	RN7SK
ENST00000516000.1	ENSG00000251809.1	RN7SKP14	RN7SK
ENST00000410698.1	ENSG00000222630.1	RN7SKP41	RN7SK
ENST00000364924.1	ENSG00000201794.1	RN7SKP130	RN7SK
ENST00000365474.1	ENSG00000202344.1	RN7SKP208	RN7SK
ENST00000365481.1	ENSG00000202351.1	RN7SKP204	RN7SK
ENST00000411196.1	ENSG00000223128.1	RN7SKP140	RN7SK
ENST00000363008.1	ENSG00000199878.1	RN7SKP149	RN7SK
ENST00000411050.1	ENSG00000222982.1	RN7SKP216	RN7SK
ENST00000410308.1	ENSG00000222240.1	RN7SKP156	RN7SK
ENST00000459176.1	ENSG00000238875.1	RN7SKP210	RN7SK
ENST00000410704.1	ENSG00000222636.1	RN7SKP54	RN7SK
ENST00000459286.1	ENSG00000238324.1	RN7SKP198	RN7SK
ENST00000516242.1	ENSG00000252051.1	RN7SKP276	RN7SK
ENST00000384539.1	ENSG00000207269.1	RN7SKP62	RN7SK
ENST00000410325.1	ENSG00000222257.1	RN7SKP199	RN7SK
ENST00000516854.1	ENSG00000252663.1	RN7SKP201	RN7SK
ENST00000410349.1	ENSG00000222281.1	RN7SKP111	RN7SK
ENST00000516079.1	ENSG00000251888.1	RN7SKP190	RN7SK
ENST00000364912.1	ENSG00000201782.1	RN7SKP226	RN7SK
ENST00000516786.1	ENSG00000252595.1	RN7SKP82	RN7SK
ENST00000410657.1	ENSG00000222589.1	RN7SKP159	RN7SK
ENST00000364025.1	ENSG00000200895.1	RN7SKP245	RN7SK
ENST00000410175.1	ENSG00000222107.1	RN7SKP117	RN7SK
ENST00000606842.1	ENSG00000271814.1	7SK	RN7SK
ENST00000364770.1	ENSG00000201640.1	RN7SKP28	RN7SK
ENST00000363013.1	ENSG00000199883.1	RN7SKP90	RN7SK
ENST00000410635.1	ENSG00000232512.2	7SK	RN7SK
ENST00000453802.1	ENSG00000232512.2	7SK	RN7SK
ENST00000418942.1	ENSG00000232512.2	7SK	RN7SK
ENST00000411210.1	ENSG00000223142.1	RN7SKP252	RN7SK
ENST00000364291.1	ENSG00000201161.1	RN7SKP10	RN7SK
ENST00000581402.1	ENSG00000265633.1	7SK	RN7SK
ENST00000410823.1	ENSG00000222755.1	RN7SKP206	RN7SK
ENST00000363924.1	ENSG00000200794.1	RN7SKP250	RN7SK
ENST00000364096.1	ENSG00000200966.1	RN7SKP87	RN7SK
ENST00000411188.1	ENSG00000223120.1	RN7SKP181	RN7SK
ENST00000363187.1	ENSG00000200057.1	RN7SKP63	RN7SK
ENST00000410453.1	ENSG00000222385.1	RN7SKP158	RN7SK
ENST00000516227.1	ENSG00000252036.1	RN7SKP288	RN7SK
ENST00000365042.1	ENSG00000201912.1	RN7SKP189	RN7SK
ENST00000516005.1	ENSG00000251814.1	RN7SKP18	RN7SK
ENST00000365536.1	ENSG00000202406.1	RN7SKP187	RN7SK
ENST00000516142.1	ENSG00000251951.1	RN7SKP34	RN7SK
ENST00000515950.1	ENSG00000251759.1	RN7SKP298	RN7SK
ENST00000408472.1	ENSG00000254144.2	7SK	RN7SK
ENST00000517300.1	ENSG00000254144.2	7SK	RN7SK
ENST00000365097.1	ENSG00000201967.1	RN7SKP22	RN7SK
ENST00000411110.1	ENSG00000223042.1	RN7SKP161	RN7SK
ENST00000516907.1	ENSG00000252716.1	RN7SKP260	RN7SK
ENST00000411337.1	ENSG00000223269.1	RN7SKP53	RN7SK
ENST00000576643.1	ENSG00000262776.1	7SK	RN7SK
ENST00000410753.1	ENSG00000222685.1	RN7SKP119	RN7SK
ENST00000364196.1	ENSG00000201066.1	RN7SKP280	RN7SK
ENST00000516424.1	ENSG00000252233.1	RN7SKP253	RN7SK
ENST00000410481.1	ENSG00000222413.1	RN7SKP125	RN7SK
ENST00000517045.1	ENSG00000252854.1	RN7SKP5	RN7SK
ENST00000411002.1	ENSG00000222934.1	RN7SKP284	RN7SK
ENST00000364742.1	ENSG00000201612.1	RN7SKP15	RN7SK
ENST00000515942.1	ENSG00000251751.1	RN7SKP46	RN7SK
ENST00000411297.1	ENSG00000223229.1	RN7SKP270	RN7SK
ENST00000410948.1	ENSG00000222880.1	RN7SKP261	RN7SK
ENST00000411291.1	ENSG00000223223.1	RN7SKP192	RN7SK
ENST00000364488.1	ENSG00000201358.1	RN7SKP193	RN7SK
ENST00000516173.1	ENSG00000251982.1	RN7SKP43	RN7SK
ENST00000362961.1	ENSG00000199831.1	RN7SKP291	RN7SK
ENST00000364494.1	ENSG00000201364.1	RN7SKP37	RN7SK
ENST00000517003.1	ENSG00000252812.1	RN7SKP2	RN7SK
ENST00000365522.1	ENSG00000202392.1	RN7SKP292	RN7SK
ENST00000410942.1	ENSG00000222874.1	RN7SKP33	RN7SK
ENST00000603504.1	ENSG00000271394.1	RN7SKP274	RN7SK
ENST00000410222.1	ENSG00000222154.1	RN7SKP218	RN7SK
ENST00000410732.1	ENSG00000222664.1	RN7SKP123	RN7SK
ENST00000581605.1	ENSG00000265255.1	7SK	RN7SK
ENST00000362348.1	ENSG00000199218.1	RN7SKP184	RN7SK
ENST00000410443.1	ENSG00000222375.1	RN7SKP127	RN7SK
ENST00000362327.1	ENSG00000199197.1	RN7SKP72	RN7SK
ENST00000517151.1	ENSG00000252960.1	RN7SKP258	RN7SK
ENST00000410910.1	ENSG00000222842.1	RN7SKP168	RN7SK
ENST00000410761.1	ENSG00000222693.1	RN7SKP120	RN7SK
ENST00000410146.1	ENSG00000222078.1	RN7SKP110	RN7SK
ENST00000410465.1	ENSG00000222397.1	RN7SKP229	RN7SK
ENST00000516895.1	ENSG00000252704.1	RN7SKP277	RN7SK
ENST00000363804.1	ENSG00000200674.1	RN7SKP160	RN7SK
ENST00000517005.1	ENSG00000252814.1	RN7SKP233	RN7SK
ENST00000516167.1	ENSG00000251976.1	RN7SKP141	RN7SK
ENST00000410247.1	ENSG00000222179.1	RN7SKP26	RN7SK
ENST00000516825.1	ENSG00000252634.1	RN7SKP219	RN7SK
ENST00000363997.1	ENSG00000200867.1	RN7SKP36	RN7SK
ENST00000364888.1	ENSG00000201758.1	RN7SKP55	RN7SK
ENST00000411075.1	ENSG00000223007.1	RN7SKP73	RN7SK
ENST00000410812.1	ENSG00000222744.1	RN7SKP166	RN7SK
ENST00000364558.1	ENSG00000201428.1	RN7SKP71	RN7SK
ENST00000410927.1	ENSG00000222859.1	RN7SKP136	RN7SK
ENST00000411376.1	ENSG00000223308.1	RN7SKP101	RN7SK
ENST00000364331.1	ENSG00000201201.1	RN7SKP118	RN7SK
ENST00000516546.1	ENSG00000252355.1	RN7SKP287	RN7SK
ENST00000365545.1	ENSG00000202415.1	RN7SKP269	RN7SK
ENST00000516824.1	ENSG00000252633.1	RN7SKP282	RN7SK
ENST00000410851.1	ENSG00000222783.1	RN7SKP212	RN7SK
ENST00000410772.1	ENSG00000222704.1	RN7SKP182	RN7SK
ENST00000410852.1	ENSG00000222784.1	RN7SKP91	RN7SK
ENST00000516138.1	ENSG00000251947.1	RN7SKP164	RN7SK
ENST00000517169.1	ENSG00000252978.1	RN7SKP183	RN7SK
ENST00000516267.1	ENSG00000252076.1	RN7SKP196	RN7SK
ENST00000410528.1	ENSG00000222460.1	RN7SKP271	RN7SK
ENST00000411037.1	ENSG00000222969.1	RN7SKP8	RN7SK
ENST00000410781.1	ENSG00000222713.1	RN7SKP51	RN7SK
ENST00000365188.1	ENSG00000202058.1	RN7SKP80	RN7SK
ENST00000410405.1	ENSG00000222337.1	RN7SKP225	RN7SK
ENST00000583754.1	ENSG00000266263.1	7SK	RN7SK
ENST00000599958.1	ENSG00000269718.1	RN7SKP267	RN7SK
ENST00000364140.1	ENSG00000201010.1	RN7SKP224	RN7SK
ENST00000516587.1	ENSG00000252396.1	RN7SKP195	RN7SK
ENST00000410592.1	ENSG00000222524.1	RN7SKP109	RN7SK
ENST00000411270.1	ENSG00000223202.1	RN7SKP297	RN7SK
ENST00000516016.1	ENSG00000251825.1	RN7SKP19	RN7SK
ENST00000410232.1	ENSG00000222164.1	RN7SKP266	RN7SK
ENST00000363006.1	ENSG00000199876.1	RN7SKP131	RN7SK
ENST00000517077.1	ENSG00000252886.1	RN7SKP197	RN7SK
ENST00000364795.1	ENSG00000201665.1	RN7SKP6	RN7SK
ENST00000410444.1	ENSG00000222376.1	RN7SKP152	RN7SK
ENST00000364814.1	ENSG00000201684.1	RN7SKP239	RN7SK
ENST00000362550.1	ENSG00000199420.1	RN7SKP170	RN7SK
ENST00000364626.1	ENSG00000201496.1	RN7SKP275	RN7SK
ENST00000363177.1	ENSG00000200047.1	RN7SKP115	RN7SK
ENST00000365031.1	ENSG00000201901.1	RN7SKP48	RN7SK
ENST00000410583.1	ENSG00000222515.1	RN7SKP240	RN7SK
ENST00000517192.1	ENSG00000253001.1	RN7SKP105	RN7SK
ENST00000363838.1	ENSG00000200708.1	RN7SKP93	RN7SK
ENST00000363891.1	ENSG00000200761.1	RN7SKP113	RN7SK
ENST00000410439.1	ENSG00000222371.1	RN7SKP202	RN7SK
ENST00000410381.1	ENSG00000222313.1	RN7SKP267	RN7SK
ENST00000516888.1	ENSG00000252697.1	RN7SKP209	RN7SK
ENST00000411213.1	ENSG00000223145.1	RN7SKP112	RN7SK
ENST00000411341.1	ENSG00000223273.1	RN7SKP172	RN7SK
ENST00000363673.1	ENSG00000260682.2	7SK	RN7SK
ENST00000564138.1	ENSG00000260682.2	7SK	RN7SK
ENST00000411185.1	ENSG00000223117.1	RN7SKP296	RN7SK
ENST00000364419.1	ENSG00000201289.1	RN7SKP76	RN7SK
ENST00000410684.1	ENSG00000222616.1	RN7SKP27	RN7SK
ENST00000581577.1	ENSG00000265903.1	RN7SKP138	RN7SK
ENST00000606815.1	ENSG00000271818.1	7SK	RN7SK
ENST00000410957.1	ENSG00000222889.1	RN7SKP29	RN7SK
ENST00000365525.1	ENSG00000202395.1	RN7SKP1	RN7SK
ENST00000410519.1	ENSG00000222451.1	RN7SKP143	RN7SK
ENST00000516001.1	ENSG00000251810.1	RN7SKP132	RN7SK
ENST00000410842.1	ENSG00000222774.1	RN7SKP121	RN7SK
ENST00000580635.1	ENSG00000265862.1	RN7SKP88	RN7SK
ENST00000410773.1	ENSG00000222705.1	RN7SKP39	RN7SK
ENST00000411107.1	ENSG00000223039.1	RN7SKP268	RN7SK
ENST00000516278.1	ENSG00000252087.1	RN7SKP248	RN7SK
ENST00000410685.1	ENSG00000222617.1	RN7SKP254	RN7SK
ENST00000365347.1	ENSG00000202217.1	RN7SKP47	RN7SK
ENST00000606679.1	ENSG00000271765.1	7SK	RN7SK
ENST00000516675.1	ENSG00000252484.1	RN7SKP49	RN7SK
ENST00000553637.1	ENSG00000258486.2	RN7SL1	RN7SL
ENST00000580625.1	ENSG00000258486.2	RN7SL1	RN7SL
ENST00000490232.2	ENSG00000265150.1	RN7SL2	RN7SL
ENST00000578231.1	ENSG00000266037.1	RN7SL3	RN7SL
ENST00000577919.1	ENSG00000264313.1	RN7SL644P	RN7SL
ENST00000483714.2	ENSG00000264978.1	RN7SL630P	RN7SL
ENST00000462543.2	ENSG00000243049.2	RN7SL33P	RN7SL
ENST00000462960.2	ENSG00000244307.2	RN7SL395P	RN7SL
ENST00000577496.1	ENSG00000266694.1	RN7SL626P	RN7SL
ENST00000583933.1	ENSG00000264126.1	RN7SL158P	RN7SL
ENST00000482613.2	ENSG00000242614.2	RN7SL164P	RN7SL
ENST00000583849.1	ENSG00000263841.1	RN7SL44P	RN7SL
ENST00000459767.2	ENSG00000239319.2	RN7SL854P	RN7SL
ENST00000464971.1	ENSG00000243951.1	RN7SL308P	RN7SL
ENST00000584507.2	ENSG00000264122.2	RN7SL697P	RN7SL
ENST00000475661.2	ENSG00000243704.2	RN7SL105P	RN7SL
ENST00000461450.2	ENSG00000243650.2	RN7SL834P	RN7SL
ENST00000492743.2	ENSG00000243872.2	RN7SL464P	RN7SL
ENST00000583335.1	ENSG00000264967.1	RN7SL722P	RN7SL
ENST00000491550.2	ENSG00000242651.2	RN7SL862P	RN7SL
ENST00000466769.2	ENSG00000242860.2	RN7SL180P	RN7SL
ENST00000497408.2	ENSG00000242668.2	RN7SL317P	RN7SL
ENST00000464331.2	ENSG00000241229.2	RN7SL443P	RN7SL
ENST00000480166.2	ENSG00000266889.1	RN7SL88P	RN7SL
ENST00000469545.2	ENSG00000239396.2	RN7SL414P	RN7SL
ENST00000478664.2	ENSG00000240589.2	RN7SL258P	RN7SL
ENST00000465782.2	ENSG00000241273.2	RN7SL238P	RN7SL
ENST00000493013.2	ENSG00000241529.2	RN7SL767P	RN7SL
ENST00000485097.2	ENSG00000239910.2	RN7SL530P	RN7SL
ENST00000579902.1	ENSG00000263608.1	RN7SL353P	RN7SL
ENST00000582814.1	ENSG00000263672.1	RN7SL750P	RN7SL
ENST00000488637.2	ENSG00000266135.1	RN7SL625P	RN7SL
ENST00000487718.2	ENSG00000242201.2	RN7SL215P	RN7SL
ENST00000462015.2	ENSG00000240203.2	RN7SL567P	RN7SL
ENST00000491708.2	ENSG00000239679.2	RN7SL193P	RN7SL
ENST00000497657.2	ENSG00000239390.2	RN7SL87P	RN7SL
ENST00000580877.1	ENSG00000263478.1	RN7SL439P	RN7SL
ENST00000467120.2	ENSG00000244066.2	RN7SL148P	RN7SL
ENST00000580329.1	ENSG00000266425.1	RN7SL343P	RN7SL
ENST00000580489.1	ENSG00000263889.1	RN7SL86P	RN7SL
ENST00000582828.1	ENSG00000266670.1	RN7SL637P	RN7SL
ENST00000478855.2	ENSG00000241032.2	RN7SL709P	RN7SL
ENST00000473445.2	ENSG00000241552.2	RN7SL58P	RN7SL
ENST00000579267.1	ENSG00000264910.1	RN7SL525P	RN7SL
ENST00000577458.1	ENSG00000265605.1	RN7SL422P	RN7SL
ENST00000580173.1	ENSG00000266536.1	RN7SL126P	RN7SL
ENST00000462468.2	ENSG00000243488.2	RN7SL337P	RN7SL
ENST00000582087.1	ENSG00000264879.1	RN7SL690P	RN7SL
ENST00000468411.2	ENSG00000244297.2	RN7SL465P	RN7SL
ENST00000477476.2	ENSG00000241188.2	RN7SL165P	RN7SL
ENST00000481078.2	ENSG00000240993.2	RN7SL459P	RN7SL
ENST00000581107.1	ENSG00000266829.1	RN7SL661P	RN7SL
ENST00000580506.1	ENSG00000265918.1	RN7SL543P	RN7SL
ENST00000464618.2	ENSG00000239859.2	RN7SL281P	RN7SL
ENST00000584415.1	ENSG00000263582.1	RN7SL768P	RN7SL
ENST00000577896.1	ENSG00000265350.1	RN7SL355P	RN7SL
ENST00000492969.2	ENSG00000242341.2	RN7SL646P	RN7SL
ENST00000483161.2	ENSG00000240183.2	RN7SL297P	RN7SL
ENST00000579233.1	ENSG00000266503.1	RN7SL162P	RN7SL
ENST00000493457.2	ENSG00000239923.2	RN7SL864P	RN7SL
ENST00000469816.2	ENSG00000240235.2	RN7SL794P	RN7SL
ENST00000582635.1	ENSG00000266381.1	RN7SL147P	RN7SL
ENST00000582519.1	ENSG00000264933.1	RN7SL190P	RN7SL
ENST00000581458.1	ENSG00000265735.1	RN7SL5P	RN7SL
ENST00000579970.1	ENSG00000265860.1	RN7SL548P	RN7SL
ENST00000485574.2	ENSG00000241391.2	RN7SL234P	RN7SL
ENST00000486185.2	ENSG00000242542.2	RN7SL489P	RN7SL
ENST00000583824.1	ENSG00000266343.1	RN7SL506P	RN7SL
ENST00000477181.2	ENSG00000242657.2	RN7SL581P	RN7SL
ENST00000482435.2	ENSG00000241959.2	RN7SL76P	RN7SL
ENST00000463821.2	ENSG00000244296.2	RN7SL168P	RN7SL
ENST00000583379.1	ENSG00000265535.1	RN7SL475P	RN7SL
ENST00000493687.2	ENSG00000242256.2	RN7SL57P	RN7SL
ENST00000582228.1	ENSG00000266553.1	RN7SL356P	RN7SL
ENST00000580067.1	ENSG00000264977.1	RN7SL248P	RN7SL
ENST00000488440.2	ENSG00000239367.2	RN7SL477P	RN7SL
ENST00000584271.1	ENSG00000264002.1	RN7SL52P	RN7SL
ENST00000485221.2	ENSG00000243770.2	RN7SL65P	RN7SL
ENST00000581481.1	ENSG00000266187.1	RN7SL480P	RN7SL
ENST00000474689.2	ENSG00000242696.2	RN7SL40P	RN7SL
ENST00000491551.2	ENSG00000244264.2	RN7SL597P	RN7SL
ENST00000466970.2	ENSG00000242863.2	RN7SL677P	RN7SL
ENST00000585256.1	ENSG00000265603.1	RN7SL133P	RN7SL
ENST00000584756.1	ENSG00000263706.1	RN7SL450P	RN7SL
ENST00000480512.2	ENSG00000240718.2	RN7SL851P	RN7SL
ENST00000467883.2	ENSG00000240869.2	RN7SL128P	RN7SL
ENST00000481765.2	ENSG00000242483.2	RN7SL293P	RN7SL
ENST00000580923.1	ENSG00000265676.1	RN7SL64P	RN7SL
ENST00000460421.2	ENSG00000242853.2	RN7SL749P	RN7SL
ENST00000468562.2	ENSG00000240905.2	RN7SL798P	RN7SL
ENST00000478498.2	ENSG00000239580.2	RN7SL675P	RN7SL
ENST00000461850.2	ENSG00000243267.2	RN7SL614P	RN7SL
ENST00000582253.1	ENSG00000266323.1	RN7SL733P	RN7SL
ENST00000580321.1	ENSG00000263386.1	RN7SL358P	RN7SL
ENST00000579756.1	ENSG00000263360.1	RN7SL134P	RN7SL
ENST00000496780.2	ENSG00000244003.2	RN7SL143P	RN7SL
ENST00000461146.2	ENSG00000242985.2	RN7SL50P	RN7SL
ENST00000485670.2	ENSG00000239898.2	RN7SL796P	RN7SL
ENST00000581623.1	ENSG00000265004.1	RN7SL458P	RN7SL
ENST00000467788.2	ENSG00000243464.2	RN7SL410P	RN7SL
ENST00000463924.2	ENSG00000244169.2	RN7SL120P	RN7SL
ENST00000460079.2	ENSG00000244677.2	RN7SL706P	RN7SL
ENST00000497096.2	ENSG00000243905.2	RN7SL679P	RN7SL
ENST00000478343.2	ENSG00000240302.2	RN7SL717P	RN7SL
ENST00000583650.1	ENSG00000263755.1	RN7SL498P	RN7SL
ENST00000581321.1	ENSG00000266059.1	RN7SL140P	RN7SL
ENST00000583485.1	ENSG00000264092.1	RN7SL474P	RN7SL
ENST00000585039.1	ENSG00000266569.1	RN7SL377P	RN7SL
ENST00000481521.2	ENSG00000240490.2	RN7SL277P	RN7SL
ENST00000579786.1	ENSG00000263999.1	RN7SL42P	RN7SL
ENST00000581512.1	ENSG00000266075.1	RN7SL574P	RN7SL
ENST00000490144.2	ENSG00000241964.2	RN7SL135P	RN7SL
ENST00000466711.2	ENSG00000240205.2	RN7SL865P	RN7SL
ENST00000578371.1	ENSG00000264949.1	RN7SL412P	RN7SL
ENST00000495872.2	ENSG00000241868.2	RN7SL434P	RN7SL
ENST00000584725.1	ENSG00000265119.1	RN7SL676P	RN7SL
ENST00000465924.2	ENSG00000239891.2	RN7SL341P	RN7SL
ENST00000487345.2	ENSG00000263988.1	RN7SL147P	RN7SL
ENST00000496350.2	ENSG00000243548.2	RN7SL101P	RN7SL
ENST00000477850.2	ENSG00000241613.2	RN7SL618P	RN7SL
ENST00000498506.2	ENSG00000239640.2	RN7SL62P	RN7SL
ENST00000496499.2	ENSG00000241461.2	RN7SL182P	RN7SL
ENST00000601859.1	ENSG00000269702.1	RN7SL460P	RN7SL
ENST00000479754.2	ENSG00000244152.2	RN7SL59P	RN7SL
ENST00000469773.2	ENSG00000240116.2	RN7SL303P	RN7SL
ENST00000576998.2	ENSG00000262387.2	RN7SL265P	RN7SL
ENST00000469955.2	ENSG00000244357.2	RN7SL145P	RN7SL
ENST00000487601.2	ENSG00000239250.2	RN7SL271P	RN7SL
ENST00000582657.1	ENSG00000265684.1	RN7SL378P	RN7SL
ENST00000473245.2	ENSG00000242188.2	RN7SL428P	RN7SL
ENST00000578785.1	ENSG00000264159.1	RN7SL866P	RN7SL
ENST00000480095.2	ENSG00000244232.2	RN7SL698P	RN7SL
ENST00000594853.1	ENSG00000269470.1	RN7SL262P	RN7SL
ENST00000478997.2	ENSG00000239825.2	RN7SL549P	RN7SL
ENST00000578588.1	ENSG00000263714.1	RN7SL755P	RN7SL
ENST00000470538.2	ENSG00000242037.2	RN7SL585P	RN7SL
ENST00000469345.2	ENSG00000244314.2	RN7SL36P	RN7SL
ENST00000577207.1	ENSG00000266875.1	RN7SL408P	RN7SL
ENST00000463259.2	ENSG00000243671.2	RN7SL761P	RN7SL
ENST00000392196.5	ENSG00000264166.1	RN7SL115P	RN7SL
ENST00000485130.2	ENSG00000242443.2	RN7SL759P	RN7SL
ENST00000582856.1	ENSG00000265040.1	RN7SL556P	RN7SL
ENST00000485776.2	ENSG00000263991.1	RN7SL386P	RN7SL
ENST00000574368.2	ENSG00000263191.2	RN7SL625P	RN7SL
ENST00000460537.2	ENSG00000244230.2	RN7SL151P	RN7SL
ENST00000577788.1	ENSG00000264227.1	RN7SL227P	RN7SL
ENST00000489494.2	ENSG00000244424.2	RN7SL829P	RN7SL
ENST00000493405.2	ENSG00000242865.2	RN7SL244P	RN7SL
ENST00000581371.1	ENSG00000263728.1	RN7SL579P	RN7SL
ENST00000579130.1	ENSG00000263993.1	RN7SL786P	RN7SL
ENST00000470692.2	ENSG00000242764.2	RN7SL824P	RN7SL
ENST00000583134.1	ENSG00000264018.1	RN7SL207P	RN7SL
ENST00000485099.2	ENSG00000242425.2	RN7SL818P	RN7SL
ENST00000488553.2	ENSG00000242348.2	RN7SL561P	RN7SL
ENST00000485164.2	ENSG00000242281.2	RN7SL159P	RN7SL
ENST00000584282.1	ENSG00000264118.1	RN7SL572P	RN7SL
ENST00000478944.2	ENSG00000242436.2	RN7SL789P	RN7SL
ENST00000480334.2	ENSG00000242509.2	RN7SL156P	RN7SL
ENST00000461895.2	ENSG00000244692.2	RN7SL724P	RN7SL
ENST00000580735.1	ENSG00000265439.1	RN7SL811P	RN7SL
ENST00000584813.1	ENSG00000265577.1	RN7SL9P	RN7SL
ENST00000498736.2	ENSG00000239577.2	RN7SL388P	RN7SL
ENST00000577303.1	ENSG00000265546.1	RN7SL289P	RN7SL
ENST00000464472.2	ENSG00000244112.2	RN7SL508P	RN7SL
ENST00000481561.2	ENSG00000239953.2	RN7SL273P	RN7SL
ENST00000579670.1	ENSG00000263479.1	RN7SL509P	RN7SL
ENST00000484133.2	ENSG00000243900.2	RN7SL320P	RN7SL
ENST00000582428.1	ENSG00000264328.1	RN7SL781P	RN7SL
ENST00000584245.1	ENSG00000263947.1	RN7SL694P	RN7SL
ENST00000577943.1	ENSG00000264438.1	RN7SL560P	RN7SL
ENST00000582058.1	ENSG00000265532.1	RN7SL243P	RN7SL
ENST00000468013.2	ENSG00000244034.2	RN7SL424P	RN7SL
ENST00000460552.2	ENSG00000242330.2	RN7SL683P	RN7SL
ENST00000460700.2	ENSG00000240545.2	RN7SL492P	RN7SL
ENST00000577950.1	ENSG00000265885.1	RN7SL783P	RN7SL
ENST00000584742.1	ENSG00000263905.1	RN7SL555P	RN7SL
ENST00000492377.2	ENSG00000239884.2	RN7SL608P	RN7SL
ENST00000582522.1	ENSG00000265813.1	RN7SL300P	RN7SL
ENST00000496286.2	ENSG00000239888.2	RN7SL792P	RN7SL
ENST00000482923.2	ENSG00000243103.2	RN7SL452P	RN7SL
ENST00000578437.1	ENSG00000266158.1	RN7SL785P	RN7SL
ENST00000581152.1	ENSG00000266754.1	RN7SL524P	RN7SL
ENST00000482163.2	ENSG00000242989.2	RN7SL332P	RN7SL
ENST00000584418.1	ENSG00000263944.1	RN7SL435P	RN7SL
ENST00000579959.1	ENSG00000263955.1	RN7SL850P	RN7SL
ENST00000580765.1	ENSG00000264192.1	RN7SL117P	RN7SL
ENST00000476398.2	ENSG00000239494.2	RN7SL333P	RN7SL
ENST00000483160.2	ENSG00000242311.2	RN7SL21P	RN7SL
ENST00000480252.2	ENSG00000243383.2	RN7SL89P	RN7SL
ENST00000491172.2	ENSG00000244425.2	RN7SL268P	RN7SL
ENST00000582206.1	ENSG00000265067.1	RN7SL707P	RN7SL
ENST00000488836.2	ENSG00000244512.2	RN7SL28P	RN7SL
ENST00000498222.2	ENSG00000241064.2	RN7SL110P	RN7SL
ENST00000582360.1	ENSG00000265824.1	RN7SL232P	RN7SL
ENST00000471648.2	ENSG00000239542.2	RN7SL399P	RN7SL
ENST00000485298.2	ENSG00000241162.2	RN7SL617P	RN7SL
ENST00000496478.2	ENSG00000243313.2	RN7SL285P	RN7SL
ENST00000487098.2	ENSG00000241821.2	RN7SL170P	RN7SL
ENST00000584468.1	ENSG00000263555.1	RN7SL533P	RN7SL
ENST00000466184.2	ENSG00000244609.2	RN7SL532P	RN7SL
ENST00000486314.2	ENSG00000242560.2	RN7SL797P	RN7SL
ENST00000583100.1	ENSG00000266195.1	RN7SL163P	RN7SL
ENST00000579918.1	ENSG00000263804.1	RN7SL409P	RN7SL
ENST00000482763.2	ENSG00000240966.2	RN7SL681P	RN7SL
ENST00000464534.2	ENSG00000243227.2	RN7SL55P	RN7SL
ENST00000582413.1	ENSG00000266366.1	RN7SL389P	RN7SL
ENST00000465067.2	ENSG00000244618.2	RN7SL334P	RN7SL
ENST00000473320.2	ENSG00000243745.2	RN7SL844P	RN7SL
ENST00000487317.2	ENSG00000242066.2	RN7SL214P	RN7SL
ENST00000584886.1	ENSG00000263595.1	RN7SL823P	RN7SL
ENST00000460294.2	ENSG00000242379.2	RN7SL261P	RN7SL
ENST00000577386.1	ENSG00000264690.1	RN7SL534P	RN7SL
ENST00000473738.2	ENSG00000240713.2	RN7SL860P	RN7SL
ENST00000583727.1	ENSG00000264225.1	RN7SL730P	RN7SL
ENST00000469864.2	ENSG00000244308.2	RN7SL762P	RN7SL
ENST00000477951.2	ENSG00000244666.2	RN7SL853P	RN7SL
ENST00000469313.2	ENSG00000240439.2	RN7SL91P	RN7SL
ENST00000581353.1	ENSG00000264756.1	RN7SL805P	RN7SL
ENST00000476501.2	ENSG00000240750.2	RN7SL559P	RN7SL
ENST00000488710.2	ENSG00000244710.2	RN7SL47P	RN7SL
ENST00000484033.2	ENSG00000240853.2	RN7SL328P	RN7SL
ENST00000482644.2	ENSG00000241420.2	RN7SL505P	RN7SL
ENST00000484466.1	ENSG00000240455.1	RN7SL671P	RN7SL
ENST00000473279.2	ENSG00000239955.2	RN7SL673P	RN7SL
ENST00000582642.1	ENSG00000264758.1	RN7SL161P	RN7SL
ENST00000584467.1	ENSG00000265093.1	RN7SL246P	RN7SL
ENST00000579030.1	ENSG00000266444.1	RN7SL480P	RN7SL
ENST00000580952.1	ENSG00000265675.1	RN7SL708P	RN7SL
ENST00000479912.2	ENSG00000242998.2	RN7SL379P	RN7SL
ENST00000488870.2	ENSG00000240997.2	RN7SL183P	RN7SL
ENST00000463482.2	ENSG00000239820.2	RN7SL213P	RN7SL
ENST00000585137.1	ENSG00000266453.1	RN7SL142P	RN7SL
ENST00000580371.1	ENSG00000264347.1	RN7SL24P	RN7SL
ENST00000579858.1	ENSG00000265892.1	RN7SL311P	RN7SL
ENST00000583299.1	ENSG00000266152.1	RN7SL550P	RN7SL
ENST00000473793.2	ENSG00000243173.2	RN7SL861P	RN7SL
ENST00000492212.2	ENSG00000241459.2	RN7SL185P	RN7SL
ENST00000584096.1	ENSG00000265229.1	RN7SL112P	RN7SL
ENST00000486501.2	ENSG00000244748.2	RN7SL153P	RN7SL
ENST00000473332.2	ENSG00000240837.2	RN7SL77P	RN7SL
ENST00000579354.1	ENSG00000266828.1	RN7SL712P	RN7SL
ENST00000479087.2	ENSG00000239419.2	RN7SL535P	RN7SL
ENST00000582949.1	ENSG00000263659.1	RN7SL603P	RN7SL
ENST00000484176.2	ENSG00000242102.2	RN7SL152P	RN7SL
ENST00000580597.1	ENSG00000265740.1	RN7SL339P	RN7SL
ENST00000581157.1	ENSG00000264618.1	RN7SL732P	RN7SL
ENST00000487309.2	ENSG00000244139.2	RN7SL397P	RN7SL
ENST00000497900.2	ENSG00000242095.2	RN7SL113P	RN7SL
ENST00000585092.1	ENSG00000265414.1	RN7SL729P	RN7SL
ENST00000583512.1	ENSG00000263830.1	RN7SL871P	RN7SL
ENST00000461095.2	ENSG00000239373.2	RN7SL425P	RN7SL
ENST00000466190.2	ENSG00000239472.2	RN7SL221P	RN7SL
ENST00000584303.1	ENSG00000266352.1	RN7SL192P	RN7SL
ENST00000488468.2	ENSG00000242962.2	RN7SL106P	RN7SL
ENST00000580450.1	ENSG00000266164.1	RN7SL758P	RN7SL
ENST00000492744.2	ENSG00000243426.2	RN7SL454P	RN7SL
ENST00000494227.2	ENSG00000240692.2	RN7SL538P	RN7SL
ENST00000584622.1	ENSG00000266628.1	RN7SL137P	RN7SL
ENST00000578843.1	ENSG00000264948.1	RN7SL639P	RN7SL
ENST00000490735.2	ENSG00000244402.2	RN7SL314P	RN7SL
ENST00000467868.2	ENSG00000241291.2	RN7SL791P	RN7SL
ENST00000581978.1	ENSG00000266467.1	RN7SL220P	RN7SL
ENST00000482328.2	ENSG00000240173.2	RN7SL771P	RN7SL
ENST00000580766.1	ENSG00000263803.1	RN7SL816P	RN7SL
ENST00000583604.1	ENSG00000265192.1	RN7SL85P	RN7SL
ENST00000461926.2	ENSG00000239908.2	RN7SL75P	RN7SL
ENST00000493229.2	ENSG00000242480.2	RN7SL286P	RN7SL
ENST00000484055.2	ENSG00000240823.2	RN7SL23P	RN7SL
ENST00000582185.1	ENSG00000265648.1	RN7SL279P	RN7SL
ENST00000469709.2	ENSG00000244391.2	RN7SL330P	RN7SL
ENST00000584194.1	ENSG00000266285.1	RN7SL682P	RN7SL
ENST00000583026.1	ENSG00000265141.1	RN7SL451P	RN7SL
ENST00000485107.2	ENSG00000242121.2	RN7SL267P	RN7SL
ENST00000578962.1	ENSG00000264590.1	RN7SL512P	RN7SL
ENST00000494856.2	ENSG00000242175.2	RN7SL127P	RN7SL
ENST00000584113.1	ENSG00000266452.1	RN7SL590P	RN7SL
ENST00000584358.1	ENSG00000263819.1	RN7SL478P	RN7SL
ENST00000487337.2	ENSG00000240317.2	RN7SL764P	RN7SL
ENST00000481442.2	ENSG00000243654.2	RN7SL295P	RN7SL
ENST00000496150.2	ENSG00000240940.2	RN7SL591P	RN7SL
ENST00000486202.2	ENSG00000244372.2	RN7SL423P	RN7SL
ENST00000485915.2	ENSG00000242928.2	RN7SL868P	RN7SL
ENST00000485246.2	ENSG00000244534.2	RN7SL211P	RN7SL
ENST00000470785.2	ENSG00000242158.2	RN7SL361P	RN7SL
ENST00000462271.2	ENSG00000240613.2	RN7SL98P	RN7SL
ENST00000492442.2	ENSG00000265745.1	RN7SL375P	RN7SL
ENST00000460792.2	ENSG00000242014.2	RN7SL26P	RN7SL
ENST00000579106.1	ENSG00000263815.1	RN7SL426P	RN7SL
ENST00000494652.2	ENSG00000239468.2	RN7SL569P	RN7SL
ENST00000583698.1	ENSG00000266197.1	RN7SL527P	RN7SL
ENST00000582987.1	ENSG00000264710.1	RN7SL453P	RN7SL
ENST00000495815.2	ENSG00000241034.2	RN7SL545P	RN7SL
ENST00000585237.1	ENSG00000263587.1	RN7SL296P	RN7SL
ENST00000578359.1	ENSG00000264461.1	RN7SL179P	RN7SL
ENST00000467823.2	ENSG00000266794.1	RN7SL7P	RN7SL
ENST00000484117.2	ENSG00000239595.2	RN7SL79P	RN7SL
ENST00000492799.2	ENSG00000240457.2	RN7SL472P	RN7SL
ENST00000487050.2	ENSG00000241757.2	RN7SL714P	RN7SL
ENST00000579533.1	ENSG00000263969.1	RN7SL678P	RN7SL
ENST00000476209.2	ENSG00000243366.2	RN7SL60P	RN7SL
ENST00000474043.2	ENSG00000239745.2	RN7SL790P	RN7SL
ENST00000476053.1	ENSG00000244544.1	RN7SL446P	RN7SL
ENST00000482700.2	ENSG00000242893.2	RN7SL413P	RN7SL
ENST00000467399.2	ENSG00000242719.2	RN7SL806P	RN7SL
ENST00000475578.2	ENSG00000243333.2	RN7SL174P	RN7SL
ENST00000469282.2	ENSG00000243027.2	RN7SL354P	RN7SL
ENST00000481678.2	ENSG00000243549.2	RN7SL705P	RN7SL
ENST00000585262.1	ENSG00000263901.1	RN7SL544P	RN7SL
ENST00000469988.2	ENSG00000242971.2	RN7SL233P	RN7SL
ENST00000491078.2	ENSG00000241156.2	RN7SL582P	RN7SL
ENST00000463999.2	ENSG00000241406.2	RN7SL515P	RN7SL
ENST00000478499.2	ENSG00000241082.2	RN7SL259P	RN7SL
ENST00000482164.2	ENSG00000241248.2	RN7SL727P	RN7SL
ENST00000584520.1	ENSG00000264706.1	RN7SL217P	RN7SL
ENST00000580178.1	ENSG00000265077.1	RN7SL54P	RN7SL
ENST00000469617.2	ENSG00000239748.2	RN7SL795P	RN7SL
ENST00000497468.2	ENSG00000243260.2	RN7SL558P	RN7SL
ENST00000470244.2	ENSG00000244356.2	RN7SL398P	RN7SL
ENST00000494719.2	ENSG00000244197.2	RN7SL766P	RN7SL
ENST00000497296.2	ENSG00000239868.2	RN7SL34P	RN7SL
ENST00000491887.2	ENSG00000265486.1	RN7SL518P	RN7SL
ENST00000584239.1	ENSG00000265078.1	RN7SL664P	RN7SL
ENST00000581742.1	ENSG00000265053.1	RN7SL321P	RN7SL
ENST00000582065.1	ENSG00000264600.1	RN7SL595P	RN7SL
ENST00000470627.2	ENSG00000242463.2	RN7SL500P	RN7SL
ENST00000476144.2	ENSG00000241550.2	RN7SL41P	RN7SL
ENST00000470547.2	ENSG00000239555.2	RN7SL841P	RN7SL
ENST00000481676.2	ENSG00000243562.2	RN7SL838P	RN7SL
ENST00000579120.1	ENSG00000266487.1	RN7SL855P	RN7SL
ENST00000570812.2	ENSG00000265868.1	RN7SL436P	RN7SL
ENST00000488739.2	ENSG00000244610.2	RN7SL756P	RN7SL
ENST00000580348.1	ENSG00000265011.1	RN7SL315P	RN7SL
ENST00000481903.2	ENSG00000243546.2	RN7SL108P	RN7SL
ENST00000486780.2	ENSG00000242216.2	RN7SL97P	RN7SL
ENST00000577201.1	ENSG00000263419.1	RN7SL257P	RN7SL
ENST00000491451.2	ENSG00000244389.2	RN7SL242P	RN7SL
ENST00000470634.2	ENSG00000241785.2	RN7SL390P	RN7SL
ENST00000577235.1	ENSG00000264041.1	RN7SL670P	RN7SL
ENST00000475674.2	ENSG00000239545.2	RN7SL822P	RN7SL
ENST00000493390.2	ENSG00000240772.2	RN7SL776P	RN7SL
ENST00000578099.1	ENSG00000266210.1	RN7SL371P	RN7SL
ENST00000598063.1	ENSG00000269611.1	RN7SL687P	RN7SL
ENST00000480810.2	ENSG00000243856.2	RN7SL551P	RN7SL
ENST00000577405.1	ENSG00000266274.1	RN7SL138P	RN7SL
ENST00000460858.2	ENSG00000243420.2	RN7SL734P	RN7SL
ENST00000492123.2	ENSG00000243029.2	RN7SL635P	RN7SL
ENST00000461853.2	ENSG00000243373.2	RN7SL173P	RN7SL
ENST00000488843.2	ENSG00000243365.2	RN7SL278P	RN7SL
ENST00000461771.2	ENSG00000243352.2	RN7SL8P	RN7SL
ENST00000581566.1	ENSG00000266023.1	RN7SL770P	RN7SL
ENST00000583190.1	ENSG00000264036.1	RN7SL198P	RN7SL
ENST00000476759.2	ENSG00000241652.2	RN7SL253P	RN7SL
ENST00000468423.2	ENSG00000240533.2	RN7SL69P	RN7SL
ENST00000468197.2	ENSG00000240936.2	RN7SL554P	RN7SL
ENST00000473024.2	ENSG00000242482.2	RN7SL392P	RN7SL
ENST00000471086.2	ENSG00000244642.2	RN7SL396P	RN7SL
ENST00000484915.2	ENSG00000243801.2	RN7SL461P	RN7SL
ENST00000482631.2	ENSG00000240723.2	RN7SL382P	RN7SL
ENST00000597223.1	ENSG00000268150.1	RN7SL199P	RN7SL
ENST00000583724.1	ENSG00000265230.1	RN7SL407P	RN7SL
ENST00000580171.1	ENSG00000264017.1	RN7SL336P	RN7SL
ENST00000484401.1	ENSG00000243976.1	RN7SL523P	RN7SL
ENST00000475761.2	ENSG00000242559.2	RN7SL144P	RN7SL
ENST00000498381.2	ENSG00000242673.2	RN7SL167P	RN7SL
ENST00000470065.2	ENSG00000241866.2	RN7SL401P	RN7SL
ENST00000482306.2	ENSG00000242118.2	RN7SL201P	RN7SL
ENST00000582162.1	ENSG00000264942.1	RN7SL642P	RN7SL
ENST00000580401.1	ENSG00000266439.1	RN7SL493P	RN7SL
ENST00000578672.1	ENSG00000263694.1	RN7SL224P	RN7SL
ENST00000581257.1	ENSG00000266165.1	RN7SL453P	RN7SL
ENST00000577945.1	ENSG00000264213.1	RN7SL324P	RN7SL
ENST00000579643.1	ENSG00000263650.1	RN7SL270P	RN7SL
ENST00000577762.1	ENSG00000264835.1	RN7SL345P	RN7SL
ENST00000470372.2	ENSG00000242855.2	RN7SL496P	RN7SL
ENST00000481467.2	ENSG00000241568.2	RN7SL338P	RN7SL
ENST00000583941.1	ENSG00000264627.1	RN7SL820P	RN7SL
ENST00000488416.2	ENSG00000243845.2	RN7SL30P	RN7SL
ENST00000490061.2	ENSG00000242999.2	RN7SL239P	RN7SL
ENST00000468230.2	ENSG00000239958.2	RN7SL51P	RN7SL
ENST00000582806.1	ENSG00000263410.1	RN7SL460P	RN7SL
ENST00000462094.2	ENSG00000239466.2	RN7SL552P	RN7SL
ENST00000484823.2	ENSG00000242398.2	RN7SL800P	RN7SL
ENST00000582257.1	ENSG00000264255.1	RN7SL463P	RN7SL
ENST00000577964.1	ENSG00000264391.1	RN7SL208P	RN7SL
ENST00000491561.2	ENSG00000240470.2	RN7SL346P	RN7SL
ENST00000577858.1	ENSG00000264318.1	RN7SL802P	RN7SL
ENST00000467795.2	ENSG00000243051.2	RN7SL269P	RN7SL
ENST00000579362.1	ENSG00000263529.1	RN7SL122P	RN7SL
ENST00000468228.2	ENSG00000239744.2	RN7SL63P	RN7SL
ENST00000579866.1	ENSG00000265945.1	RN7SL721P	RN7SL
ENST00000487916.2	ENSG00000242065.2	RN7SL291P	RN7SL
ENST00000582912.1	ENSG00000266792.1	RN7SL839P	RN7SL
ENST00000461517.2	ENSG00000241175.2	RN7SL494P	RN7SL
ENST00000585082.1	ENSG00000264615.1	RN7SL592P	RN7SL
ENST00000482973.2	ENSG00000239625.2	RN7SL241P	RN7SL
ENST00000585079.1	ENSG00000264305.1	RN7SL99P	RN7SL
ENST00000498686.2	ENSG00000243541.2	RN7SL104P	RN7SL
ENST00000476341.2	ENSG00000240847.2	RN7SL497P	RN7SL
ENST00000579661.1	ENSG00000265171.1	RN7SL699P	RN7SL
ENST00000582799.1	ENSG00000264912.1	RN7SL640P	RN7SL
ENST00000583513.1	ENSG00000263943.1	RN7SL680P	RN7SL
ENST00000578989.1	ENSG00000266749.1	RN7SL46P	RN7SL
ENST00000583007.1	ENSG00000263779.1	RN7SL467P	RN7SL
ENST00000580297.1	ENSG00000265777.1	RN7SL624P	RN7SL
ENST00000582825.1	ENSG00000264573.1	RN7SL15P	RN7SL
ENST00000485204.2	ENSG00000243505.2	RN7SL240P	RN7SL
ENST00000584223.1	ENSG00000263974.1	RN7SL121P	RN7SL
ENST00000476140.2	ENSG00000241226.2	RN7SL836P	RN7SL
ENST00000479462.2	ENSG00000241230.2	RN7SL801P	RN7SL
ENST00000577215.1	ENSG00000263432.1	RN7SL689P	RN7SL
ENST00000463779.2	ENSG00000239437.2	RN7SL752P	RN7SL
ENST00000484215.2	ENSG00000243398.2	RN7SL141P	RN7SL
ENST00000399592.2	ENSG00000266103.1	RN7SL458P	RN7SL
ENST00000464176.2	ENSG00000243911.2	RN7SL430P	RN7SL
ENST00000478417.1	ENSG00000244091.1	RN7SL483P	RN7SL
ENST00000467429.2	ENSG00000242818.2	RN7SL846P	RN7SL
ENST00000582819.1	ENSG00000265319.1	RN7SL847P	RN7SL
ENST00000584532.1	ENSG00000265942.1	RN7SL577P	RN7SL
ENST00000580352.1	ENSG00000266610.1	RN7SL176P	RN7SL
ENST00000480997.2	ENSG00000239942.2	RN7SL394P	RN7SL
ENST00000478496.2	ENSG00000240221.2	RN7SL196P	RN7SL
ENST00000473305.2	ENSG00000242650.2	RN7SL292P	RN7SL
ENST00000477319.2	ENSG00000243714.2	RN7SL696P	RN7SL
ENST00000491146.2	ENSG00000242502.2	RN7SL536P	RN7SL
ENST00000582127.1	ENSG00000264128.1	RN7SL713P	RN7SL
ENST00000577861.1	ENSG00000266585.1	RN7SL248P	RN7SL
ENST00000461982.2	ENSG00000242565.2	RN7SL372P	RN7SL
ENST00000490382.2	ENSG00000242912.2	RN7SL384P	RN7SL
ENST00000580476.1	ENSG00000263426.1	RN7SL471P	RN7SL
ENST00000490496.2	ENSG00000240767.2	RN7SL288P	RN7SL
ENST00000468140.2	ENSG00000243871.2	RN7SL487P	RN7SL
ENST00000462522.2	ENSG00000243532.2	RN7SL19P	RN7SL
ENST00000582180.1	ENSG00000264628.1	RN7SL565P	RN7SL
ENST00000469386.2	ENSG00000264626.1	RN7SL769P	RN7SL
ENST00000497925.2	ENSG00000243075.2	RN7SL519P	RN7SL
ENST00000464677.2	ENSG00000239710.2	RN7SL692P	RN7SL
ENST00000461840.2	ENSG00000240803.2	RN7SL231P	RN7SL
ENST00000461754.2	ENSG00000240913.2	RN7SL856P	RN7SL
ENST00000578948.1	ENSG00000265753.1	RN7SL444P	RN7SL
ENST00000460111.2	ENSG00000244732.2	RN7SL870P	RN7SL
ENST00000581392.1	ENSG00000265802.1	RN7SL49P	RN7SL
ENST00000577957.1	ENSG00000266128.1	RN7SL366P	RN7SL
ENST00000584412.1	ENSG00000264376.1	RN7SL613P	RN7SL
ENST00000579920.1	ENSG00000264250.1	RN7SL835P	RN7SL
ENST00000481857.2	ENSG00000240733.2	RN7SL502P	RN7SL
ENST00000594675.1	ENSG00000269508.1	RN7SL93P	RN7SL
ENST00000471015.2	ENSG00000244044.2	RN7SL735P	RN7SL
ENST00000460565.2	ENSG00000240306.2	RN7SL100P	RN7SL
ENST00000464718.2	ENSG00000241144.2	RN7SL728P	RN7SL
ENST00000466981.2	ENSG00000264946.1	RN7SL197P	RN7SL
ENST00000577579.1	ENSG00000265361.1	RN7SL867P	RN7SL
ENST00000488827.2	ENSG00000242251.2	RN7SL20P	RN7SL
ENST00000468558.2	ENSG00000241159.2	RN7SL160P	RN7SL
ENST00000494527.2	ENSG00000243702.2	RN7SL638P	RN7SL
ENST00000582021.1	ENSG00000265741.1	RN7SL406P	RN7SL
ENST00000498823.2	ENSG00000243446.2	RN7SL284P	RN7SL
ENST00000493069.2	ENSG00000239703.2	RN7SL568P	RN7SL
ENST00000582930.1	ENSG00000263616.1	RN7SL178P	RN7SL
ENST00000582079.1	ENSG00000264046.1	RN7SL312P	RN7SL
ENST00000582768.1	ENSG00000266089.1	RN7SL562P	RN7SL
ENST00000582256.1	ENSG00000264833.1	RN7SL468P	RN7SL
ENST00000585239.1	ENSG00000265882.1	RN7SL73P	RN7SL
ENST00000578969.1	ENSG00000266223.1	RN7SL84P	RN7SL
ENST00000578326.1	ENSG00000264352.1	RN7SL602P	RN7SL
ENST00000580591.1	ENSG00000265592.1	RN7SL92P	RN7SL
ENST00000496490.2	ENSG00000244671.2	RN7SL280P	RN7SL
ENST00000490461.2	ENSG00000242493.2	RN7SL37P	RN7SL
ENST00000481268.2	ENSG00000239247.2	RN7SL589P	RN7SL
ENST00000473804.2	ENSG00000239221.2	RN7SL442P	RN7SL
ENST00000485643.2	ENSG00000242547.2	RN7SL169P	RN7SL
ENST00000477138.2	ENSG00000241542.2	RN7SL369P	RN7SL
ENST00000577319.1	ENSG00000264113.1	RN7SL784P	RN7SL
ENST00000578752.1	ENSG00000265315.1	RN7SL199P	RN7SL
ENST00000463845.2	ENSG00000243847.2	RN7SL610P	RN7SL
ENST00000478131.2	ENSG00000242653.2	RN7SL132P	RN7SL
ENST00000578760.1	ENSG00000263794.1	RN7SL457P	RN7SL
ENST00000579576.1	ENSG00000265272.1	RN7SL693P	RN7SL
ENST00000494042.2	ENSG00000242101.2	RN7SL416P	RN7SL
ENST00000472003.2	ENSG00000239560.2	RN7SL479P	RN7SL
ENST00000580341.1	ENSG00000264508.1	RN7SL473P	RN7SL
ENST00000464573.2	ENSG00000242794.2	RN7SL299P	RN7SL
ENST00000584748.1	ENSG00000264400.1	RN7SL491P	RN7SL
ENST00000465197.2	ENSG00000241834.2	RN7SL149P	RN7SL
ENST00000582918.1	ENSG00000264384.1	RN7SL431P	RN7SL
ENST00000578818.1	ENSG00000266138.1	RN7SL501P	RN7SL
ENST00000463010.2	ENSG00000240502.2	RN7SL837P	RN7SL
ENST00000472779.2	ENSG00000239932.2	RN7SL606P	RN7SL
ENST00000484405.2	ENSG00000241174.2	RN7SL570P	RN7SL
ENST00000581587.1	ENSG00000263556.1	RN7SL383P	RN7SL
ENST00000581811.1	ENSG00000264584.1	RN7SL600P	RN7SL
ENST00000464175.2	ENSG00000244399.2	RN7SL251P	RN7SL
ENST00000489055.2	ENSG00000240977.2	RN7SL283P	RN7SL
ENST00000583862.1	ENSG00000264530.1	RN7SL25P	RN7SL
ENST00000581015.1	ENSG00000263537.1	RN7SL387P	RN7SL
ENST00000484759.2	ENSG00000243870.2	RN7SL236P	RN7SL
ENST00000460344.2	ENSG00000241992.2	RN7SL831P	RN7SL
ENST00000585071.1	ENSG00000265821.1	RN7SL739P	RN7SL
ENST00000582641.1	ENSG00000265905.1	RN7SL96P	RN7SL
ENST00000578592.1	ENSG00000266428.1	RN7SL663P	RN7SL
ENST00000579642.1	ENSG00000265968.1	RN7SL103P	RN7SL
ENST00000467740.2	ENSG00000242170.2	RN7SL329P	RN7SL
ENST00000577954.1	ENSG00000265045.1	RN7SL486P	RN7SL
ENST00000484057.2	ENSG00000242769.2	RN7SL432P	RN7SL
ENST00000607948.1	ENSG00000273346.1	RN7SL821P	RN7SL
ENST00000479090.2	ENSG00000244612.2	RN7SL429P	RN7SL
ENST00000498656.2	ENSG00000242113.2	RN7SL124P	RN7SL
ENST00000580733.1	ENSG00000263488.1	RN7SL301P	RN7SL
ENST00000478322.2	ENSG00000241172.2	RN7SL70P	RN7SL
ENST00000466709.2	ENSG00000239249.2	RN7SL757P	RN7SL
ENST00000485522.2	ENSG00000241395.2	RN7SL344P	RN7SL
ENST00000477271.2	ENSG00000242638.2	RN7SL294P	RN7SL
ENSTR0000577896.1	ENSGR0000265350.1	RN7SL355P	RN7SL
ENST00000584058.1	ENSG00000263740.1	RN7SL4P	RN7SL
ENST00000480496.2	ENSG00000244335.2	RN7SL687P	RN7SL
ENST00000463397.2	ENSG00000239899.2	RN7SL674P	RN7SL
ENST00000497504.2	ENSG00000244376.2	RN7SL636P	RN7SL
ENST00000476596.2	ENSG00000242976.2	RN7SL177P	RN7SL
ENST00000487762.2	ENSG00000242360.2	RN7SL272P	RN7SL
ENST00000486808.2	ENSG00000241709.2	RN7SL265P	RN7SL
ENST00000465715.2	ENSG00000239821.2	RN7SL513P	RN7SL
ENST00000577512.1	ENSG00000266122.1	RN7SL373P	RN7SL
ENST00000578594.1	ENSG00000265814.1	RN7SL376P	RN7SL
ENST00000494134.2	ENSG00000239794.2	RN7SL653P	RN7SL
ENST00000484385.2	ENSG00000244328.2	RN7SL845P	RN7SL
ENST00000489872.2	ENSG00000265624.1	RN7SL166P	RN7SL
ENST00000492941.2	ENSG00000242241.2	RN7SL306P	RN7SL
ENST00000487928.2	ENSG00000241587.2	RN7SL482P	RN7SL
ENST00000583259.1	ENSG00000264554.1	RN7SL793P	RN7SL
ENST00000581753.1	ENSG00000266770.1	RN7SL619P	RN7SL
ENST00000607046.1	ENSG00000272348.1	RN7SL160P	RN7SL
ENST00000479724.2	ENSG00000240151.2	RN7SL826P	RN7SL
ENST00000493105.2	ENSG00000242871.2	RN7SL109P	RN7SL
ENST00000577689.1	ENSG00000264442.1	RN7SL119P	RN7SL
ENST00000470923.2	ENSG00000243125.2	RN7SL807P	RN7SL
ENST00000471327.2	ENSG00000239731.2	RN7SL825P	RN7SL
ENST00000488309.2	ENSG00000240927.2	RN7SL209P	RN7SL
ENST00000581047.1	ENSG00000266166.1	RN7SL557P	RN7SL
ENST00000584956.1	ENSG00000263472.1	RN7SL576P	RN7SL
ENST00000594489.1	ENSG00000268227.1	RN7SL190P	RN7SL
ENST00000577690.1	ENSG00000265382.1	RN7SL365P	RN7SL
ENST00000495651.2	ENSG00000242811.2	RN7SL229P	RN7SL
ENST00000491364.2	ENSG00000239356.2	RN7SL309P	RN7SL
ENST00000582042.1	ENSG00000266123.1	RN7SL114P	RN7SL
ENST00000581131.1	ENSG00000265234.1	RN7SL212P	RN7SL
ENST00000468841.2	ENSG00000243510.2	RN7SL111P	RN7SL
ENST00000465059.1	ENSG00000243968.1	RN7SL402P	RN7SL
ENST00000470869.2	ENSG00000243437.2	RN7SL370P	RN7SL
ENST00000482040.2	ENSG00000241217.2	RN7SL809P	RN7SL
ENST00000466851.2	ENSG00000241625.2	RN7SL18P	RN7SL
ENST00000492765.2	ENSG00000241811.2	RN7SL651P	RN7SL
ENST00000470401.2	ENSG00000240202.2	RN7SL223P	RN7SL
ENST00000463782.2	ENSG00000241266.2	RN7SL82P	RN7SL
ENST00000476271.2	ENSG00000242315.2	RN7SL685P	RN7SL
ENST00000489622.2	ENSG00000241243.2	RN7SL629P	RN7SL
ENST00000464648.2	ENSG00000239856.2	RN7SL225P	RN7SL
ENST00000462985.2	ENSG00000239230.2	RN7SL95P	RN7SL
ENST00000492591.2	ENSG00000243254.2	RN7SL350P	RN7SL
ENST00000485429.2	ENSG00000243957.2	RN7SL647P	RN7SL
ENST00000580835.1	ENSG00000264916.1	RN7SL230P	RN7SL
ENST00000584648.1	ENSG00000266005.1	RN7SL611P	RN7SL
ENST00000482670.2	ENSG00000243088.2	RN7SL539P	RN7SL
ENST00000582762.1	ENSG00000263940.1	RN7SL275P	RN7SL
ENST00000580228.1	ENSG00000266551.1	RN7SL857P	RN7SL
ENST00000469290.2	ENSG00000242266.2	RN7SL456P	RN7SL
ENST00000582088.1	ENSG00000265292.1	RN7SL195P	RN7SL
ENST00000477781.2	ENSG00000239228.2	RN7SL578P	RN7SL
ENST00000462220.2	ENSG00000240820.2	RN7SL695P	RN7SL
ENST00000467147.2	ENSG00000243633.2	RN7SL542P	RN7SL
ENST00000584533.1	ENSG00000266730.1	RN7SL773P	RN7SL
ENST00000579421.1	ENSG00000265502.1	RN7SL746P	RN7SL
ENST00000577604.1	ENSG00000264028.1	RN7SL744P	RN7SL
ENST00000580539.1	ENSG00000263558.1	RN7SL716P	RN7SL
ENST00000479676.2	ENSG00000243591.2	RN7SL282P	RN7SL
ENST00000582559.1	ENSG00000265388.1	RN7SL391P	RN7SL
ENST00000462921.2	ENSG00000243738.2	RN7SL181P	RN7SL
ENST00000459938.2	ENSG00000244056.2	RN7SL417P	RN7SL
ENST00000475032.2	ENSG00000243954.2	RN7SL743P	RN7SL
ENST00000468631.2	ENSG00000243817.2	RN7SL189P	RN7SL
ENST00000478458.2	ENSG00000243790.2	RN7SL485P	RN7SL
ENST00000488974.2	ENSG00000240186.2	RN7SL633P	RN7SL
ENST00000481783.2	ENSG00000240625.2	RN7SL403P	RN7SL
ENST00000580912.1	ENSG00000264767.1	RN7SL237P	RN7SL
ENST00000492388.2	ENSG00000241413.2	RN7SL441P	RN7SL
ENST00000494391.2	ENSG00000243700.2	RN7SL598P	RN7SL
ENST00000583196.1	ENSG00000263591.1	RN7SL136P	RN7SL
ENST00000584278.1	ENSG00000264467.1	RN7SL29P	RN7SL
ENST00000583729.1	ENSG00000263569.1	RN7SL212P	RN7SL
ENST00000578291.1	ENSG00000265842.1	RN7SL53P	RN7SL
ENST00000469492.2	ENSG00000243642.2	RN7SL526P	RN7SL
ENST00000462240.2	ENSG00000241939.2	RN7SL517P	RN7SL
ENST00000580715.1	ENSG00000264407.1	RN7SL528P	RN7SL
ENST00000582484.1	ENSG00000264484.1	RN7SL697P	RN7SL
ENST00000597213.1	ENSG00000269491.1	RN7SL139P	RN7SL
ENST00000582599.1	ENSG00000264385.1	RN7SL421P	RN7SL
ENST00000582466.1	ENSG00000266185.1	RN7SL804P	RN7SL
ENST00000478699.2	ENSG00000241693.2	RN7SL704P	RN7SL
ENST00000469306.2	ENSG00000240098.2	RN7SL351P	RN7SL
ENST00000496982.2	ENSG00000244521.2	RN7SL700P	RN7SL
ENST00000491684.2	ENSG00000240165.2	RN7SL787P	RN7SL
ENST00000583924.1	ENSG00000265058.1	RN7SL245P	RN7SL
ENST00000481141.2	ENSG00000239202.2	RN7SL499P	RN7SL
ENST00000488078.2	ENSG00000242020.2	RN7SL68P	RN7SL
ENST00000577343.1	ENSG00000263633.1	RN7SL374P	RN7SL
ENST00000581254.1	ENSG00000264423.1	RN7SL718P	RN7SL
ENST00000473502.2	ENSG00000244384.2	RN7SL359P	RN7SL
ENST00000486009.2	ENSG00000239610.2	RN7SL13P	RN7SL
ENST00000483093.2	ENSG00000244104.2	RN7SL659P	RN7SL
ENST00000583681.1	ENSG00000263621.1	RN7SL650P	RN7SL
ENST00000582421.1	ENSG00000264840.1	RN7SL404P	RN7SL
ENST00000579185.1	ENSG00000263599.1	RN7SL171P	RN7SL
ENST00000470784.2	ENSG00000239822.2	RN7SL754P	RN7SL
ENST00000578422.1	ENSG00000264995.1	RN7SL540P	RN7SL
ENST00000495587.2	ENSG00000240299.2	RN7SL187P	RN7SL
ENST00000578135.1	ENSG00000265731.1	RN7SL522P	RN7SL
ENST00000581311.1	ENSG00000266308.1	RN7SL510P	RN7SL
ENST00000579497.1	ENSG00000263877.1	RN7SL276P	RN7SL
ENST00000482412.2	ENSG00000241869.2	RN7SL363P	RN7SL
ENST00000471607.2	ENSG00000244404.2	RN7SL216P	RN7SL
ENST00000486087.2	ENSG00000241963.2	RN7SL655P	RN7SL
ENST00000480656.2	ENSG00000241807.2	RN7SL319P	RN7SL
ENST00000584329.1	ENSG00000264501.1	RN7SL731P	RN7SL
ENST00000496309.2	ENSG00000240606.2	RN7SL564P	RN7SL
ENST00000471221.2	ENSG00000243346.2	RN7SL601P	RN7SL
ENST00000579731.1	ENSG00000263654.1	RN7SL711P	RN7SL
ENST00000461702.1	ENSG00000244532.1	RN7SL380P	RN7SL
ENST00000578464.1	ENSG00000264071.1	RN7SL531P	RN7SL
ENST00000470792.2	ENSG00000241604.2	RN7SL340P	RN7SL
ENST00000582502.1	ENSG00000264540.1	RN7SL405P	RN7SL
ENST00000492489.2	ENSG00000240641.2	RN7SL580P	RN7SL
ENST00000462298.2	ENSG00000240626.2	RN7SL150P	RN7SL
ENST00000465665.2	ENSG00000243959.2	RN7SL684P	RN7SL
ENST00000585292.1	ENSG00000265052.1	RN7SL622P	RN7SL
ENST00000494487.2	ENSG00000239464.2	RN7SL691P	RN7SL
ENST00000578793.1	ENSG00000264169.1	RN7SL665P	RN7SL
ENST00000482790.2	ENSG00000241037.2	RN7SL335P	RN7SL
ENST00000460504.2	ENSG00000241745.2	RN7SL788P	RN7SL
ENST00000579044.1	ENSG00000265411.1	RN7SL656P	RN7SL
ENST00000472565.2	ENSG00000240189.2	RN7SL621P	RN7SL
ENST00000471754.2	ENSG00000239726.2	RN7SL688P	RN7SL
ENST00000585186.1	ENSG00000264271.1	RN7SL488P	RN7SL
ENST00000477764.2	ENSG00000240322.2	RN7SL481P	RN7SL
ENST00000487967.2	ENSG00000241075.2	RN7SL719P	RN7SL
ENST00000463843.2	ENSG00000239984.2	RN7SL420P	RN7SL
ENST00000493031.2	ENSG00000243035.2	RN7SL810P	RN7SL
ENST00000580514.1	ENSG00000263941.1	RN7SL32P	RN7SL
ENST00000581840.1	ENSG00000264752.1	RN7SL90P	RN7SL
ENST00000471305.2	ENSG00000239316.2	RN7SL11P	RN7SL
ENST00000474110.2	ENSG00000240199.2	RN7SL520P	RN7SL
ENST00000463035.2	ENSG00000240327.2	RN7SL93P	RN7SL
ENST00000484900.2	ENSG00000242182.2	RN7SL745P	RN7SL
ENST00000582364.1	ENSG00000266345.1	RN7SL349P	RN7SL
ENST00000581372.1	ENSG00000264588.1	RN7SL872P	RN7SL
ENST00000474076.2	ENSG00000239702.2	RN7SL507P	RN7SL
ENST00000467060.2	ENSG00000244294.2	RN7SL740P	RN7SL
ENST00000474091.2	ENSG00000239742.2	RN7SL672P	RN7SL
ENST00000494712.2	ENSG00000241997.2	RN7SL323P	RN7SL
ENST00000497546.2	ENSG00000241347.2	RN7SL466P	RN7SL
ENST00000494330.2	ENSG00000244501.2	RN7SL623P	RN7SL
ENST00000577683.1	ENSG00000264485.1	RN7SL627P	RN7SL
ENST00000477493.2	ENSG00000264582.1	RN7SL326P	RN7SL
ENST00000470786.2	ENSG00000240474.2	RN7SL116P	RN7SL
ENST00000485340.2	ENSG00000239607.2	RN7SL573P	RN7SL
ENST00000582431.1	ENSG00000264293.1	RN7SL657P	RN7SL
ENST00000465317.2	ENSG00000240663.2	RN7SL310P	RN7SL
ENST00000578050.1	ENSG00000264862.1	RN7SL45P	RN7SL
ENST00000581820.1	ENSG00000265191.1	RN7SL347P	RN7SL
ENST00000460953.2	ENSG00000240639.2	RN7SL666P	RN7SL
ENST00000579302.1	ENSG00000266147.1	RN7SL377P	RN7SL
ENST00000582872.1	ENSG00000265386.1	RN7SL219P	RN7SL
ENST00000483452.2	ENSG00000241631.2	RN7SL316P	RN7SL
ENST00000466169.2	ENSG00000240347.2	RN7SL35P	RN7SL
ENST00000464637.2	ENSG00000244194.2	RN7SL218P	RN7SL
ENST00000476316.2	ENSG00000243005.2	RN7SL16P	RN7SL
ENST00000580631.1	ENSG00000263607.1	RN7SL80P	RN7SL
ENST00000460535.2	ENSG00000243544.2	RN7SL172P	RN7SL
ENST00000496066.2	ENSG00000240637.2	RN7SL808P	RN7SL
ENST00000577467.1	ENSG00000263882.1	RN7SL774P	RN7SL
ENST00000482215.2	ENSG00000241227.2	RN7SL553P	RN7SL
ENST00000468302.2	ENSG00000243274.2	RN7SL571P	RN7SL
ENST00000466485.2	ENSG00000263929.1	RN7SL186P	RN7SL
ENST00000496148.2	ENSG00000240863.2	RN7SL645P	RN7SL
ENST00000465140.2	ENSG00000243011.2	RN7SL266P	RN7SL
ENST00000491131.2	ENSG00000240994.2	RN7SL61P	RN7SL
ENST00000584363.1	ENSG00000264531.1	RN7SL641P	RN7SL
ENST00000479137.2	ENSG00000241487.2	RN7SL586P	RN7SL
ENST00000583626.1	ENSG00000266339.1	RN7SL17P	RN7SL
ENST00000497618.2	ENSG00000242421.2	RN7SL313P	RN7SL
ENST00000579176.1	ENSG00000266199.1	RN7SL514P	RN7SL
ENST00000581926.1	ENSG00000265149.1	RN7SL669P	RN7SL
ENST00000577387.1	ENSG00000264396.1	RN7SL264P	RN7SL
ENST00000577931.1	ENSG00000264276.1	RN7SL287P	RN7SL
ENST00000581382.1	ENSG00000264312.1	RN7SL642P	RN7SL
ENST00000584195.1	ENSG00000266532.1	RN7SL235P	RN7SL
ENST00000470639.2	ENSG00000239808.2	RN7SL255P	RN7SL
ENST00000492268.2	ENSG00000242430.2	RN7SL274P	RN7SL
ENST00000580260.1	ENSG00000266455.1	RN7SL765P	RN7SL
ENST00000485236.2	ENSG00000243115.2	RN7SL849P	RN7SL
ENST00000496127.2	ENSG00000242699.2	RN7SL516P	RN7SL
ENST00000485262.2	ENSG00000239547.2	RN7SL843P	RN7SL
ENST00000581126.1	ENSG00000266540.1	RN7SL772P	RN7SL
ENST00000581405.1	ENSG00000263796.1	RN7SL609P	RN7SL
ENST00000595629.1	ENSG00000268254.1	RN7SL86P	RN7SL
ENST00000470590.1	ENSG00000242236.1	RN7SL594P	RN7SL
ENST00000595479.1	ENSG00000268409.1	RN7SL667P	RN7SL
ENST00000579210.1	ENSG00000265143.1	RN7SL490P	RN7SL
ENST00000469674.2	ENSG00000242620.2	RN7SL736P	RN7SL
ENST00000578164.1	ENSG00000264929.1	RN7SL348P	RN7SL
ENST00000479178.2	ENSG00000244568.2	RN7SL654P	RN7SL
ENST00000482473.2	ENSG00000242381.2	RN7SL741P	RN7SL
ENST00000580629.1	ENSG00000264047.1	RN7SL455P	RN7SL
ENST00000577229.1	ENSG00000265566.1	RN7SL605P	RN7SL
ENST00000470264.2	ENSG00000243339.2	RN7SL738P	RN7SL
ENST00000581896.1	ENSG00000264251.1	RN7SL819P	RN7SL
ENST00000479616.2	ENSG00000239398.2	RN7SL342P	RN7SL
ENST00000480790.2	ENSG00000244514.2	RN7SL125P	RN7SL
ENST00000476452.2	ENSG00000242165.2	RN7SL222P	RN7SL
ENST00000498361.2	ENSG00000243370.2	RN7SL775P	RN7SL
ENST00000473849.2	ENSG00000239553.2	RN7SL12P	RN7SL
ENST00000473920.2	ENSG00000243928.2	RN7SL628P	RN7SL
ENST00000488028.2	ENSG00000242688.2	RN7SL304P	RN7SL
ENST00000582831.1	ENSG00000264676.1	RN7SL204P	RN7SL
ENST00000582123.1	ENSG00000264519.1	RN7SL596P	RN7SL
ENST00000488398.2	ENSG00000240877.2	RN7SL521P	RN7SL
ENST00000488394.2	ENSG00000243980.2	RN7SL702P	RN7SL
ENST00000463926.2	ENSG00000264761.1	RN7SL43P	RN7SL
ENST00000462370.2	ENSG00000244632.2	RN7SL863P	RN7SL
ENST00000461138.2	ENSG00000240466.2	RN7SL331P	RN7SL
ENST00000476421.2	ENSG00000239708.2	RN7SL782P	RN7SL
ENST00000584478.1	ENSG00000264356.1	RN7SL763P	RN7SL
ENST00000475222.2	ENSG00000240374.2	RN7SL503P	RN7SL
ENST00000493933.2	ENSG00000239690.2	RN7SL668P	RN7SL
ENST00000471800.2	ENSG00000243136.2	RN7SL22P	RN7SL
ENST00000498758.2	ENSG00000244080.2	RN7SL833P	RN7SL
ENST00000464966.2	ENSG00000265260.1	RN7SL74P	RN7SL
ENST00000459853.2	ENSG00000240233.2	RN7SL587P	RN7SL
ENST00000584065.1	ENSG00000263989.1	RN7SL615P	RN7SL
ENST00000580509.1	ENSG00000263919.1	RN7SL686P	RN7SL
ENST00000468131.2	ENSG00000241756.2	RN7SL83P	RN7SL
ENST00000467650.2	ENSG00000241983.2	RN7SL566P	RN7SL
ENST00000580570.1	ENSG00000266420.1	RN7SL118P	RN7SL
ENST00000578841.1	ENSG00000266577.1	RN7SL830P	RN7SL
ENST00000481233.2	ENSG00000239211.2	RN7SL563P	RN7SL
ENST00000475154.2	ENSG00000244107.2	RN7SL250P	RN7SL
ENST00000578485.1	ENSG00000266317.1	RN7SL703P	RN7SL
ENST00000490174.2	ENSG00000241392.2	RN7SL205P	RN7SL
ENST00000462651.2	ENSG00000241588.2	RN7SL484P	RN7SL
ENST00000580704.1	ENSG00000265680.1	RN7SL620P	RN7SL
ENST00000581504.1	ENSG00000263817.1	RN7SL157P	RN7SL
ENST00000580349.1	ENSG00000264123.1	RN7SL599P	RN7SL
ENST00000579950.1	ENSG00000265997.1	RN7SL852P	RN7SL
ENST00000583351.1	ENSG00000264973.1	RN7SL701P	RN7SL
ENST00000489734.2	ENSG00000241524.2	RN7SL632P	RN7SL
ENST00000584590.1	ENSG00000265033.1	RN7SL262P	RN7SL
ENST00000475999.2	ENSG00000241246.2	RN7SL302P	RN7SL
ENST00000473031.2	ENSG00000241665.2	RN7SL418P	RN7SL
ENST00000493791.2	ENSG00000242876.2	RN7SL812P	RN7SL
ENST00000583519.1	ENSG00000264280.1	RN7SL322P	RN7SL
ENST00000473384.2	ENSG00000239948.2	RN7SL368P	RN7SL
ENST00000475692.2	ENSG00000239504.2	RN7SL583P	RN7SL
ENST00000595482.1	ENSG00000268127.1	RN7SL712P	RN7SL
ENST00000470034.2	ENSG00000243869.2	RN7SL56P	RN7SL
ENST00000484688.2	ENSG00000243039.2	RN7SL210P	RN7SL
ENST00000478418.2	ENSG00000265727.1	RN7SL648P	RN7SL
ENST00000496274.2	ENSG00000244318.2	RN7SL252P	RN7SL
ENST00000578043.1	ENSG00000264317.1	RN7SL154P	RN7SL
ENST00000584238.1	ENSG00000264065.1	RN7SL139P	RN7SL
ENST00000579812.1	ENSG00000263737.1	RN7SL476P	RN7SL
ENST00000473668.2	ENSG00000243560.2	RN7SL364P	RN7SL
ENST00000582630.1	ENSG00000263888.1	RN7SL777P	RN7SL
ENST00000463595.2	ENSG00000239333.2	RN7SL658P	RN7SL
ENST00000472338.2	ENSG00000240106.2	RN7SL146P	RN7SL
ENST00000464317.2	ENSG00000240250.2	RN7SL541P	RN7SL
ENST00000471592.2	ENSG00000243883.2	RN7SL419P	RN7SL
ENST00000471845.2	ENSG00000243124.2	RN7SL643P	RN7SL
ENST00000473281.2	ENSG00000240964.2	RN7SL751P	RN7SL
ENST00000577658.1	ENSG00000263968.1	RN7SL381P	RN7SL
ENST00000466002.2	ENSG00000243439.2	RN7SL352P	RN7SL
ENST00000462264.2	ENSG00000241223.2	RN7SL39P	RN7SL
ENST00000477654.2	ENSG00000243066.2	RN7SL842P	RN7SL
ENST00000467146.2	ENSG00000242712.2	RN7SL529P	RN7SL
ENST00000463588.2	ENSG00000243723.2	RN7SL393P	RN7SL
ENST00000584097.1	ENSG00000263769.1	RN7SL367P	RN7SL
ENST00000584392.1	ENSG00000265890.1	RN7SL537P	RN7SL
ENST00000460434.2	ENSG00000239579.2	RN7SL325P	RN7SL
ENST00000492147.2	ENSG00000243854.2	RN7SL67P	RN7SL
ENST00000488308.2	ENSG00000239279.2	RN7SL184P	RN7SL
ENST00000577587.1	ENSG00000263902.1	RN7SL437P	RN7SL
ENST00000483066.2	ENSG00000239964.2	RN7SL748P	RN7SL
ENST00000493629.2	ENSG00000241840.2	RN7SL194P	RN7SL
ENST00000579043.1	ENSG00000264592.1	RN7SL131P	RN7SL
ENST00000492589.2	ENSG00000244236.2	RN7SL604P	RN7SL
ENST00000585204.1	ENSG00000265327.1	RN7SL411P	RN7SL
ENST00000461817.2	ENSG00000244736.2	RN7SL495P	RN7SL
ENST00000469842.2	ENSG00000241943.2	RN7SL188P	RN7SL
ENST00000494456.2	ENSG00000241774.2	RN7SL438P	RN7SL
ENST00000484366.2	ENSG00000241198.2	RN7SL191P	RN7SL
ENST00000583069.1	ENSG00000263669.1	RN7SL470P	RN7SL
ENST00000464862.2	ENSG00000240647.2	RN7SL305P	RN7SL
ENST00000489463.2	ENSG00000244256.2	RN7SL130P	RN7SL
ENST00000494496.2	ENSG00000241789.2	RN7SL504P	RN7SL
ENST00000487715.2	ENSG00000244326.2	RN7SL814P	RN7SL
ENST00000495675.2	ENSG00000240730.2	RN7SL710P	RN7SL
ENST00000490287.2	ENSG00000242822.2	RN7SL575P	RN7SL
ENST00000467969.2	ENSG00000240160.2	RN7SL263P	RN7SL
ENST00000497032.2	ENSG00000244392.2	RN7SL869P	RN7SL
ENST00000579616.1	ENSG00000264205.1	RN7SL71P	RN7SL
ENST00000470060.2	ENSG00000244033.2	RN7SL228P	RN7SL
ENST00000487171.2	ENSG00000243819.3	RN7SL832P	RN7SL
ENST00000607781.1	ENSG00000243819.3	RN7SL832P	RN7SL
ENST00000488659.2	ENSG00000244438.2	RN7SL327P	RN7SL
ENST00000579283.1	ENSG00000266710.1	RN7SL48P	RN7SL
ENST00000582099.1	ENSG00000264030.1	RN7SL66P	RN7SL
ENST00000577769.1	ENSG00000265559.1	RN7SL652P	RN7SL
ENST00000581854.1	ENSG00000264631.1	RN7SL742P	RN7SL
ENST00000580764.1	ENSG00000263880.1	RN7SL747P	RN7SL
ENST00000494228.2	ENSG00000242707.2	RN7SL362P	RN7SL
ENST00000580757.1	ENSG00000265259.1	RN7SL247P	RN7SL
ENST00000491512.2	ENSG00000241167.2	RN7SL469P	RN7SL
ENST00000581065.1	ENSG00000265894.1	RN7SL357P	RN7SL
ENST00000582817.1	ENSG00000265170.1	RN7SL667P	RN7SL
ENST00000475891.2	ENSG00000244006.2	RN7SL799P	RN7SL
ENST00000579453.1	ENSG00000265081.1	RN7SL102P	RN7SL
ENST00000488178.2	ENSG00000241152.2	RN7SL720P	RN7SL
ENST00000460609.2	ENSG00000240014.2	RN7SL254P	RN7SL
ENST00000490342.2	ENSG00000243338.2	RN7SL307P	RN7SL
ENST00000490790.2	ENSG00000240961.2	RN7SL415P	RN7SL
ENST00000579715.1	ENSG00000266720.1	RN7SL14P	RN7SL
ENST00000579266.1	ENSG00000263911.1	RN7SL31P	RN7SL
ENST00000584410.1	ENSG00000266627.1	RN7SL202P	RN7SL
ENST00000485467.2	ENSG00000242894.2	RN7SL634P	RN7SL
ENST00000471955.1	ENSG00000242079.1	RN7SL318P	RN7SL
ENST00000578559.1	ENSG00000264923.1	RN7SL511P	RN7SL
ENST00000578661.1	ENSG00000264613.1	RN7SL290P	RN7SL
ENST00000580618.1	ENSG00000265628.1	RN7SL723P	RN7SL
ENST00000577933.1	ENSG00000265770.1	RN7SL660P	RN7SL
ENST00000581369.1	ENSG00000265747.1	RN7SL298P	RN7SL
ENST00000492309.2	ENSG00000239471.2	RN7SL584P	RN7SL
ENST00000475566.2	ENSG00000264322.1	RN7SL448P	RN7SL
ENST00000496974.2	ENSG00000243539.2	RN7SL649P	RN7SL
ENST00000485238.2	ENSG00000240481.2	RN7SL38P	RN7SL
ENST00000578725.1	ENSG00000264625.1	RN7SL859P	RN7SL
ENST00000580375.1	ENSG00000264731.1	RN7SL175P	RN7SL
ENST00000494711.2	ENSG00000243991.2	RN7SL447P	RN7SL
ENST00000495609.2	ENSG00000240577.2	RN7SL445P	RN7SL
ENST00000460697.2	ENSG00000243374.2	RN7SL72P	RN7SL
ENST00000464937.2	ENSG00000242889.2	RN7SL449P	RN7SL
ENST00000479428.2	ENSG00000239224.2	RN7SL546P	RN7SL
ENST00000470970.2	ENSG00000243359.2	RN7SL815P	RN7SL
ENST00000577905.1	ENSG00000265900.1	RN7SL226P	RN7SL
ENST00000583875.1	ENSG00000263493.1	RN7SL94P	RN7SL
ENST00000497704.2	ENSG00000266160.1	RN7SL612P	RN7SL
ENST00000468873.2	ENSG00000241333.2	RN7SL385P	RN7SL
ENST00000577384.1	ENSG00000265839.1	RN7SL360P	RN7SL
ENST00000577239.1	ENSG00000266863.1	RN7SL123P	RN7SL
ENST00000581238.1	ENSG00000264275.1	RN7SL753P	RN7SL
ENST00000580933.1	ENSG00000264856.1	RN7SL206P	RN7SL
ENST00000585129.1	ENSG00000265123.1	RN7SL200P	RN7SL
ENST00000495193.2	ENSG00000243782.2	RN7SL78P	RN7SL
ENST00000584555.1	ENSG00000266477.1	RN7SL616P	RN7SL
ENST00000581538.1	ENSG00000263490.1	RN7SL155P	RN7SL
ENST00000579907.1	ENSG00000263406.1	RN7SL821P	RN7SL
ENST00000577855.1	ENSG00000264963.1	RN7SL440P	RN7SL
ENST00000490073.2	ENSG00000241710.2	RN7SL10P	RN7SL
ENST00000478127.2	ENSG00000243424.2	RN7SL107P	RN7SL
ENST00000490246.2	ENSG00000243015.2	RN7SL737P	RN7SL
ENST00000489529.2	ENSG00000241074.2	RN7SL813P	RN7SL
ENST00000583393.1	ENSG00000264700.1	RN7SL588P	RN7SL
ENST00000461297.2	ENSG00000241500.2	RN7SL256P	RN7SL
ENST00000493781.2	ENSG00000244218.2	RN7SL81P	RN7SL
ENST00000490793.2	ENSG00000240584.2	RN7SL547P	RN7SL
ENST00000479993.2	ENSG00000241708.2	RN7SL129P	RN7SL
ENST00000580763.1	ENSG00000266087.1	RN7SL462P	RN7SL
ENST00000461220.2	ENSG00000264361.1	RN7SL607P	RN7SL
ENST00000584033.1	ENSG00000266544.1	RN7SL662P	RN7SL
ENST00000473634.2	ENSG00000243059.2	RN7SL400P	RN7SL
ENST00000480777.2	ENSG00000241791.2	RN7SL817P	RN7SL
ENST00000606783.1	ENSG00000272060.1	RNA18S5	RNA18S
ENST00000582153.1	ENSG00000266658.2	RNA28S5	RNA28S
ENST00000579027.1	ENSG00000266658.2	RNA28S5	RNA28S
ENST00000607521.1	ENSG00000266658.2	RNA28S5	RNA28S
ENST00000363564.1	ENSG00000200434.1	RNA5-8SP2	RNA5-8S
ENST00000365304.1	ENSG00000202174.1	RNA5-8SP5	RNA5-8S
ENST00000364357.1	ENSG00000201227.1	RNA5-8SP3	RNA5-8S
ENST00000515896.1	ENSG00000251705.1	RNA5-8SP6	RNA5-8S
ENST00000365096.1	ENSG00000201966.1	RNA5-8SP4	RNA5-8S
ENST00000474885.1	ENSG00000242716.1	RNA5-8S5	RNA5-8S
ENST00000363443.1	ENSG00000200313.1	RNA5-8SP7	RNA5-8S
ENST00000459522.1	ENSG00000241335.1	RNA5-8S5	RNA5-8S
ENST00000362482.1	ENSG00000199352.1	RNA5S1	RNA5S
ENST00000364718.1	ENSG00000201588.1	RNA5S2	RNA5S
ENST00000362467.1	ENSG00000199337.1	RNA5S3	RNA5S
ENST00000363511.1	ENSG00000200381.1	RNA5S4	RNA5S
ENST00000362526.1	ENSG00000199396.1	RNA5S5	RNA5S
ENST00000363754.1	ENSG00000200624.1	RNA5S6	RNA5S
ENST00000365651.1	ENSG00000202521.1	RNA5S7	RNA5S
ENST00000363473.1	ENSG00000200343.1	RNA5S8	RNA5S
ENST00000364451.1	ENSG00000201321.1	RNA5S9	RNA5S
ENST00000363040.1	ENSG00000199910.1	RNA5S10	RNA5S
ENST00000362464.1	ENSG00000199334.1	RNA5S11	RNA5S
ENST00000362400.1	ENSG00000199270.1	RNA5S12	RNA5S
ENST00000365656.1	ENSG00000202526.1	RNA5S13	RNA5S
ENST00000364485.1	ENSG00000201355.1	RNA5S14	RNA5S
ENST00000365055.1	ENSG00000201925.1	RNA5S15	RNA5S
ENST00000365387.1	ENSG00000202257.1	RNA5S16	RNA5S
ENST00000363500.1	ENSG00000200370.1	RNA5S17	RNA5S
ENST00000584695.1	ENSG00000264291.1	RNA5SP310	RNA5S
ENST00000516701.1	ENSG00000252510.1	RNA5SP55	RNA5S
ENST00000363408.1	ENSG00000200278.1	RNA5SP352	RNA5S
ENST00000365305.1	ENSG00000202175.1	RNA5SP128	RNA5S
ENST00000516220.1	ENSG00000252029.1	RNA5SP253	RNA5S
ENST00000362702.1	ENSG00000199572.1	RNA5SP174	RNA5S
ENST00000364431.1	ENSG00000201301.1	RNA5SP130	RNA5S
ENST00000390869.1	ENSG00000212171.1	RNA5SP86	RNA5S
ENST00000411087.1	ENSG00000223019.1	RNA5SP306	RNA5S
ENST00000410336.1	ENSG00000222268.1	RNA5SP425	RNA5S
ENST00000410536.1	ENSG00000222468.1	RNA5SP261	RNA5S
ENST00000364115.1	ENSG00000200985.1	RNA5SP493	RNA5S
ENST00000517021.2	ENSG00000252830.2	RNA5SP59	RNA5S
ENST00000516115.1	ENSG00000251924.1	RNA5SP408	RNA5S
ENST00000580284.1	ENSG00000264664.1	RNA5SP314	RNA5S
ENST00000390988.1	ENSG00000212290.1	RNA5SP424	RNA5S
ENST00000365098.1	ENSG00000201968.1	RNA5SP138	RNA5S
ENST00000516703.1	ENSG00000252512.1	RNA5SP206	RNA5S
ENST00000363657.1	ENSG00000200527.1	RNA5SP457	RNA5S
ENST00000516193.1	ENSG00000252002.1	RNA5SP154	RNA5S
ENST00000410903.1	ENSG00000222835.1	RNA5SP100	RNA5S
ENST00000410808.1	ENSG00000222740.1	RNA5SP328	RNA5S
ENST00000410370.1	ENSG00000222302.1	RNA5SP371	RNA5S
ENST00000516561.1	ENSG00000252370.1	RNA5SP438	RNA5S
ENST00000364952.1	ENSG00000201822.1	RNA5SP149	RNA5S
ENST00000365323.1	ENSG00000202193.1	RNA5SP427	RNA5S
ENST00000362665.1	ENSG00000199535.1	RNA5SP305	RNA5S
ENST00000601755.1	ENSG00000268454.1	RNA5SP517	RNA5S
ENST00000363355.1	ENSG00000200225.1	RNA5SP382	RNA5S
ENST00000516945.1	ENSG00000252754.1	RNA5SP313	RNA5S
ENST00000364543.1	ENSG00000201413.1	RNA5SP141	RNA5S
ENST00000515957.1	ENSG00000251766.1	RNA5SP518	RNA5S
ENST00000411144.1	ENSG00000223076.1	RNA5SP31	RNA5S
ENST00000516778.1	ENSG00000252587.1	RNA5SP422	RNA5S
ENST00000410620.1	ENSG00000222552.1	RNA5SP60	RNA5S
ENST00000364866.1	ENSG00000201736.1	RNA5SP160	RNA5S
ENST00000516263.1	ENSG00000252072.1	RNA5SP320	RNA5S
ENST00000362445.1	ENSG00000199315.1	RNA5SP347	RNA5S
ENST00000516192.1	ENSG00000252001.1	RNA5SP303	RNA5S
ENST00000364298.1	ENSG00000201168.1	RNA5SP368	RNA5S
ENST00000363780.1	ENSG00000200650.1	RNA5SP114	RNA5S
ENST00000410874.1	ENSG00000222806.1	RNA5SP225	RNA5S
ENST00000459084.1	ENSG00000239152.1	RNA5SP310	RNA5S
ENST00000391274.1	ENSG00000212576.1	RNA5SP467	RNA5S
ENST00000364486.1	ENSG00000201356.1	RNA5SP500	RNA5S
ENST00000410743.1	ENSG00000222675.1	RNA5SP146	RNA5S
ENST00000410451.1	ENSG00000222383.1	RNA5SP203	RNA5S
ENST00000516938.1	ENSG00000252747.1	RNA5SP364	RNA5S
ENST00000410815.1	ENSG00000222747.1	RNA5SP25	RNA5S
ENST00000363969.1	ENSG00000200839.1	RNA5SP48	RNA5S
ENST00000391240.1	ENSG00000212542.1	RNA5SP496	RNA5S
ENST00000516504.1	ENSG00000252313.1	RNA5SP281	RNA5S
ENST00000516437.1	ENSG00000252246.1	RNA5SP92	RNA5S
ENST00000411330.1	ENSG00000223262.1	RNA5SP492	RNA5S
ENST00000597177.1	ENSG00000269260.1	RNA5SP515	RNA5S
ENST00000362610.1	ENSG00000199480.1	RNA5SP389	RNA5S
ENST00000363603.1	ENSG00000200473.1	RNA5SP507	RNA5S
ENST00000363376.1	ENSG00000200246.1	RNA5SP263	RNA5S
ENST00000515951.1	ENSG00000251760.1	RNA5SP418	RNA5S
ENST00000390949.1	ENSG00000212251.1	RNA5SP376	RNA5S
ENST00000517271.1	ENSG00000253080.1	RNA5SP373	RNA5S
ENST00000516450.1	ENSG00000252259.1	RNA5SP49	RNA5S
ENST00000365277.1	ENSG00000202147.1	RNA5SP329	RNA5S
ENST00000365050.1	ENSG00000201920.1	RNA5SP442	RNA5S
ENST00000363541.1	ENSG00000200411.1	RNA5SP346	RNA5S
ENST00000362452.1	ENSG00000199322.1	RNA5SP183	RNA5S
ENST00000516840.1	ENSG00000252649.1	RNA5SP480	RNA5S
ENST00000411230.1	ENSG00000223162.1	RNA5SP280	RNA5S
ENST00000516181.1	ENSG00000251990.1	RNA5SP180	RNA5S
ENST00000599128.1	ENSG00000267897.1	RNA5SP505	RNA5S
ENST00000516459.1	ENSG00000252268.1	RNA5SP417	RNA5S
ENST00000390936.1	ENSG00000212238.1	RNA5SP244	RNA5S
ENST00000411020.1	ENSG00000222952.1	RNA5SP41	RNA5S
ENST00000391326.1	ENSG00000212628.1	RNA5SP241	RNA5S
ENST00000516360.1	ENSG00000252169.1	RNA5SP200	RNA5S
ENST00000363817.1	ENSG00000200687.1	RNA5SP335	RNA5S
ENST00000365513.1	ENSG00000202383.1	RNA5SP279	RNA5S
ENST00000517163.1	ENSG00000252972.1	RNA5SP398	RNA5S
ENST00000517150.1	ENSG00000252959.1	RNA5SP170	RNA5S
ENST00000390963.1	ENSG00000212265.1	RNA5SP185	RNA5S
ENSTR0000411342.1	ENSGR0000223274.1	RNA5SP498	RNA5S
ENST00000517093.1	ENSG00000252902.1	RNA5SP342	RNA5S
ENST00000516203.1	ENSG00000252012.1	RNA5SP521	RNA5S
ENST00000410900.1	ENSG00000222832.1	RNA5SP120	RNA5S
ENST00000600992.1	ENSG00000269593.1	RNA5SP508	RNA5S
ENST00000517055.1	ENSG00000252864.1	RNA5SP278	RNA5S
ENST00000516452.1	ENSG00000252261.1	RNA5SP262	RNA5S
ENST00000516567.1	ENSG00000252376.1	RNA5SP395	RNA5S
ENST00000516075.1	ENSG00000251884.1	RNA5SP288	RNA5S
ENST00000362973.1	ENSG00000199843.1	RNA5SP358	RNA5S
ENST00000410653.1	ENSG00000222585.1	RNA5SP494	RNA5S
ENST00000364477.1	ENSG00000201347.1	RNA5SP69	RNA5S
ENST00000517103.1	ENSG00000252912.1	RNA5SP439	RNA5S
ENST00000517133.1	ENSG00000252942.1	RNA5SP290	RNA5S
ENST00000363743.1	ENSG00000200613.1	RNA5SP349	RNA5S
ENST00000410527.1	ENSG00000222459.1	RNA5SP293	RNA5S
ENST00000459153.1	ENSG00000238391.1	RNA5SP233	RNA5S
ENST00000577095.1	ENSG00000261918.1	RNA5SP233	RNA5S
ENST00000363839.1	ENSG00000200709.1	RNA5SP27	RNA5S
ENST00000365420.1	ENSG00000202290.1	RNA5SP37	RNA5S
ENST00000410312.1	ENSG00000222244.1	RNA5SP431	RNA5S
ENST00000410246.1	ENSG00000222178.1	RNA5SP181	RNA5S
ENST00000516480.1	ENSG00000252289.1	RNA5SP519	RNA5S
ENST00000363188.1	ENSG00000200058.1	RNA5SP218	RNA5S
ENST00000516458.1	ENSG00000252267.1	RNA5SP495	RNA5S
ENST00000362332.1	ENSG00000199202.1	RNA5SP289	RNA5S
ENST00000410846.1	ENSG00000222778.1	RNA5SP144	RNA5S
ENST00000515947.1	ENSG00000251756.1	RNA5SP385	RNA5S
ENST00000391223.1	ENSG00000212525.1	RNA5SP212	RNA5S
ENST00000515961.1	ENSG00000251770.1	RNA5SP486	RNA5S
ENST00000363849.1	ENSG00000200719.1	RNA5SP260	RNA5S
ENST00000516887.1	ENSG00000252696.1	RNA5SP34	RNA5S
ENST00000391323.1	ENSG00000212625.1	RNA5SP397	RNA5S
ENST00000516463.1	ENSG00000252272.1	RNA5SP470	RNA5S
ENST00000516041.1	ENSG00000251850.1	RNA5SP96	RNA5S
ENST00000362638.1	ENSG00000199508.1	RNA5SP110	RNA5S
ENST00000391094.1	ENSG00000212396.1	RNA5SP323	RNA5S
ENST00000364725.1	ENSG00000201595.1	RNA5SP132	RNA5S
ENST00000517147.1	ENSG00000252956.1	RNA5SP40	RNA5S
ENST00000411114.1	ENSG00000223046.1	RNA5SP369	RNA5S
ENST00000364976.1	ENSG00000201846.1	RNA5SP166	RNA5S
ENST00000410298.1	ENSG00000222230.1	RNA5SP158	RNA5S
ENST00000362969.1	ENSG00000199839.1	RNA5SP150	RNA5S
ENST00000593971.1	ENSG00000269616.1	RNA5SP509	RNA5S
ENST00000363457.1	ENSG00000200327.1	RNA5SP62	RNA5S
ENST00000516285.1	ENSG00000252094.1	RNA5SP410	RNA5S
ENST00000516127.1	ENSG00000251936.1	RNA5SP249	RNA5S
ENST00000364893.1	ENSG00000201763.1	RNA5SP267	RNA5S
ENST00000516782.1	ENSG00000252591.1	RNA5SP468	RNA5S
ENST00000364599.1	ENSG00000201469.1	RNA5SP379	RNA5S
ENST00000517068.1	ENSG00000252877.1	RNA5SP312	RNA5S
ENST00000410353.1	ENSG00000222285.1	RNA5SP193	RNA5S
ENST00000516169.1	ENSG00000251978.1	RNA5SP236	RNA5S
ENST00000516402.1	ENSG00000252211.1	RNA5SP473	RNA5S
ENST00000411361.1	ENSG00000223293.1	RNA5SP270	RNA5S
ENST00000364697.1	ENSG00000201567.1	RNA5SP510	RNA5S
ENST00000516020.1	ENSG00000251829.1	RNA5SP436	RNA5S
ENST00000411306.1	ENSG00000223238.1	RNA5SP294	RNA5S
ENST00000364896.1	ENSG00000201766.1	RNA5SP302	RNA5S
ENST00000362975.1	ENSG00000199845.1	RNA5SP375	RNA5S
ENST00000362934.1	ENSG00000199804.1	RNA5SP383	RNA5S
ENST00000365378.1	ENSG00000202248.1	RNA5SP85	RNA5S
ENST00000410614.1	ENSG00000222546.1	RNA5SP251	RNA5S
ENST00000411206.1	ENSG00000223138.1	RNA5SP450	RNA5S
ENST00000363598.1	ENSG00000200468.1	RNA5SP403	RNA5S
ENST00000516865.1	ENSG00000252674.1	RNA5SP102	RNA5S
ENST00000365193.1	ENSG00000202063.1	RNA5SP79	RNA5S
ENST00000365632.1	ENSG00000202502.1	RNA5SP151	RNA5S
ENST00000365602.1	ENSG00000202472.1	RNA5SP248	RNA5S
ENST00000410275.1	ENSG00000222207.1	RNA5SP407	RNA5S
ENST00000516106.1	ENSG00000251915.1	RNA5SP406	RNA5S
ENST00000363158.1	ENSG00000200028.1	RNA5SP98	RNA5S
ENST00000516871.1	ENSG00000252680.1	RNA5SP449	RNA5S
ENST00000364748.1	ENSG00000201618.1	RNA5SP505	RNA5S
ENST00000516340.1	ENSG00000252149.1	RNA5SP315	RNA5S
ENST00000362863.1	ENSG00000199733.1	RNA5SP307	RNA5S
ENST00000365184.1	ENSG00000202054.1	RNA5SP152	RNA5S
ENST00000516951.1	ENSG00000252760.1	RNA5SP54	RNA5S
ENST00000516687.1	ENSG00000252496.1	RNA5SP33	RNA5S
ENST00000517168.1	ENSG00000252977.1	RNA5SP70	RNA5S
ENST00000516422.1	ENSG00000252231.1	RNA5SP67	RNA5S
ENST00000411154.1	ENSG00000223086.1	RNA5SP155	RNA5S
ENST00000410588.1	ENSG00000222520.1	RNA5SP451	RNA5S
ENST00000390940.1	ENSG00000212242.1	RNA5SP219	RNA5S
ENST00000364843.1	ENSG00000201713.1	RNA5SP125	RNA5S
ENST00000364724.1	ENSG00000201594.1	RNA5SP517	RNA5S
ENST00000365129.1	ENSG00000201999.1	RNA5SP428	RNA5S
ENST00000517284.1	ENSG00000253093.1	RNA5SP179	RNA5S
ENST00000364189.1	ENSG00000201059.1	RNA5SP336	RNA5S
ENST00000364622.1	ENSG00000201492.1	RNA5SP78	RNA5S
ENST00000364524.1	ENSG00000201394.1	RNA5SP140	RNA5S
ENST00000516613.1	ENSG00000252422.1	RNA5SP476	RNA5S
ENST00000363749.1	ENSG00000200619.1	RNA5SP447	RNA5S
ENST00000516707.1	ENSG00000252516.1	RNA5SP82	RNA5S
ENST00000410523.1	ENSG00000222455.1	RNA5SP296	RNA5S
ENST00000391152.1	ENSG00000212454.1	RNA5SP286	RNA5S
ENST00000516700.1	ENSG00000252509.1	RNA5SP271	RNA5S
ENST00000363405.1	ENSG00000200275.1	RNA5SP199	RNA5S
ENST00000391195.1	ENSG00000212497.1	RNA5SP465	RNA5S
ENST00000362936.1	ENSG00000199806.1	RNA5SP491	RNA5S
ENST00000362639.1	ENSG00000199509.1	RNA5SP477	RNA5S
ENST00000516132.1	ENSG00000251941.1	RNA5SP116	RNA5S
ENST00000384457.1	ENSG00000207186.1	RNA5SP122	RNA5S
ENST00000391247.1	ENSG00000212549.1	RNA5SP354	RNA5S
ENST00000517118.1	ENSG00000252927.1	RNA5SP404	RNA5S
ENST00000516352.1	ENSG00000252161.1	RNA5SP318	RNA5S
ENST00000516498.1	ENSG00000252307.1	RNA5SP153	RNA5S
ENST00000516726.1	ENSG00000252535.1	RNA5SP254	RNA5S
ENST00000516492.1	ENSG00000252301.1	RNA5SP134	RNA5S
ENST00000390852.1	ENSG00000212154.1	RNA5SP377	RNA5S
ENST00000364801.1	ENSG00000201671.1	RNA5SP90	RNA5S
ENST00000410316.1	ENSG00000222248.1	RNA5SP201	RNA5S
ENST00000516737.1	ENSG00000252546.1	RNA5SP466	RNA5S
ENST00000364857.1	ENSG00000201727.1	RNA5SP173	RNA5S
ENST00000516506.1	ENSG00000252315.1	RNA5SP520	RNA5S
ENST00000365560.1	ENSG00000202430.1	RNA5SP88	RNA5S
ENST00000516081.1	ENSG00000251890.1	RNA5SP497	RNA5S
ENST00000364740.1	ENSG00000201610.1	RNA5SP84	RNA5S
ENST00000458909.1	ENSG00000239021.1	RNA5SP246	RNA5S
ENST00000515889.1	ENSG00000251698.1	RNA5SP445	RNA5S
ENST00000516936.1	ENSG00000252745.1	RNA5SP143	RNA5S
ENST00000411199.1	ENSG00000223131.1	RNA5SP304	RNA5S
ENST00000362739.1	ENSG00000199609.1	RNA5SP124	RNA5S
ENST00000365006.1	ENSG00000201876.1	RNA5SP97	RNA5S
ENST00000516527.1	ENSG00000252336.1	RNA5SP148	RNA5S
ENST00000410495.1	ENSG00000222427.1	RNA5SP338	RNA5S
ENST00000363538.1	ENSG00000200408.1	RNA5SP74	RNA5S
ENST00000391031.1	ENSG00000212333.1	RNA5SP213	RNA5S
ENST00000516615.1	ENSG00000252424.1	RNA5SP384	RNA5S
ENST00000410218.1	ENSG00000222150.1	RNA5SP239	RNA5S
ENST00000515955.1	ENSG00000251764.1	RNA5SP446	RNA5S
ENST00000365317.1	ENSG00000202187.1	RNA5SP355	RNA5S
ENST00000517148.1	ENSG00000252957.1	RNA5SP402	RNA5S
ENST00000365092.1	ENSG00000201962.1	RNA5SP126	RNA5S
ENST00000364920.1	ENSG00000201790.1	RNA5SP189	RNA5S
ENST00000516744.1	ENSG00000252553.1	RNA5SP73	RNA5S
ENST00000363167.1	ENSG00000200037.1	RNA5SP32	RNA5S
ENST00000516917.1	ENSG00000252726.1	RNA5SP94	RNA5S
ENST00000410917.1	ENSG00000222849.1	RNA5SP21	RNA5S
ENST00000516453.1	ENSG00000252262.1	RNA5SP61	RNA5S
ENST00000363059.1	ENSG00000199929.1	RNA5SP405	RNA5S
ENST00000411081.1	ENSG00000223013.1	RNA5SP344	RNA5S
ENST00000459463.1	ENSG00000238765.1	RNA5SP57	RNA5S
ENST00000411023.1	ENSG00000222955.1	RNA5SP265	RNA5S
ENST00000516251.1	ENSG00000252060.1	RNA5SP464	RNA5S
ENST00000515972.1	ENSG00000251781.1	RNA5SP356	RNA5S
ENST00000516373.1	ENSG00000252182.1	RNA5SP413	RNA5S
ENST00000364825.1	ENSG00000201695.1	RNA5SP334	RNA5S
ENST00000391029.1	ENSG00000212331.1	RNA5SP297	RNA5S
ENST00000365222.1	ENSG00000202092.1	RNA5SP190	RNA5S
ENST00000410568.1	ENSG00000222500.1	RNA5SP475	RNA5S
ENST00000362694.1	ENSG00000199564.1	RNA5SP502	RNA5S
ENST00000363466.1	ENSG00000200336.1	RNA5SP333	RNA5S
ENST00000458857.1	ENSG00000238908.1	RNA5SP484	RNA5S
ENST00000391071.1	ENSG00000212373.1	RNA5SP171	RNA5S
ENST00000516451.1	ENSG00000252260.1	RNA5SP461	RNA5S
ENST00000363244.1	ENSG00000200114.1	RNA5SP123	RNA5S
ENST00000363004.1	ENSG00000199874.1	RNA5SP452	RNA5S
ENST00000363456.1	ENSG00000200326.1	RNA5SP391	RNA5S
ENST00000391299.1	ENSG00000212601.1	RNA5SP53	RNA5S
ENST00000516355.1	ENSG00000252164.1	RNA5SP282	RNA5S
ENST00000362494.1	ENSG00000199364.1	RNA5SP327	RNA5S
ENST00000410809.1	ENSG00000222741.1	RNA5SP229	RNA5S
ENST00000390935.1	ENSG00000212237.1	RNA5SP18	RNA5S
ENST00000365461.1	ENSG00000202331.1	RNA5SP167	RNA5S
ENST00000364657.1	ENSG00000201527.1	RNA5SP478	RNA5S
ENST00000515976.1	ENSG00000251785.1	RNA5SP20	RNA5S
ENST00000410186.1	ENSG00000222118.1	RNA5SP487	RNA5S
ENST00000391006.1	ENSG00000212308.1	RNA5SP23	RNA5S
ENST00000517268.1	ENSG00000253077.1	RNA5SP169	RNA5S
ENST00000581731.1	ENSG00000263484.1	RNA5SP315	RNA5S
ENST00000516533.1	ENSG00000252342.1	RNA5SP164	RNA5S
ENST00000391131.1	ENSG00000212433.1	RNA5SP252	RNA5S
ENST00000597929.1	ENSG00000268610.1	RNA5SP503	RNA5S
ENST00000517230.1	ENSG00000253039.1	RNA5SP47	RNA5S
ENST00000411160.1	ENSG00000223092.1	RNA5SP115	RNA5S
ENST00000410986.2	ENSG00000238627.1	RNA5SP489	RNA5S
ENST00000515920.1	ENSG00000251729.1	RNA5SP401	RNA5S
ENST00000411039.1	ENSG00000222971.1	RNA5SP222	RNA5S
ENST00000517246.1	ENSG00000253055.1	RNA5SP415	RNA5S
ENST00000410191.1	ENSG00000222123.1	RNA5SP390	RNA5S
ENST00000410989.1	ENSG00000222921.1	RNA5SP104	RNA5S
ENST00000363209.1	ENSG00000200079.1	RNA5SP326	RNA5S
ENST00000364165.1	ENSG00000201035.1	RNA5SP469	RNA5S
ENST00000516559.1	ENSG00000252368.1	RNA5SP43	RNA5S
ENST00000363871.1	ENSG00000200741.1	RNA5SP161	RNA5S
ENST00000516858.1	ENSG00000252667.1	RNA5SP523	RNA5S
ENST00000364315.1	ENSG00000201185.1	RNA5SP202	RNA5S
ENST00000384547.1	ENSG00000207277.1	RNA5SP284	RNA5S
ENST00000364606.1	ENSG00000201476.1	RNA5SP353	RNA5S
ENST00000364144.1	ENSG00000201014.1	RNA5SP232	RNA5S
ENST00000459503.1	ENSG00000238379.1	RNA5SP103	RNA5S
ENST00000365355.1	ENSG00000202225.1	RNA5SP240	RNA5S
ENST00000365452.1	ENSG00000202322.1	RNA5SP131	RNA5S
ENST00000410988.1	ENSG00000222920.1	RNA5SP29	RNA5S
ENST00000384400.1	ENSG00000207129.1	RNA5SP187	RNA5S
ENST00000362503.1	ENSG00000199373.1	RNA5SP453	RNA5S
ENST00000391123.1	ENSG00000212425.1	RNA5SP105	RNA5S
ENST00000410176.1	ENSG00000222108.1	RNA5SP317	RNA5S
ENST00000363151.1	ENSG00000200021.1	RNA5SP448	RNA5S
ENST00000516864.1	ENSG00000252673.1	RNA5SP421	RNA5S
ENST00000365541.1	ENSG00000202411.1	RNA5SP259	RNA5S
ENST00000391010.1	ENSG00000212312.1	RNA5SP109	RNA5S
ENST00000515959.1	ENSG00000251768.1	RNA5SP217	RNA5S
ENST00000364648.1	ENSG00000201518.1	RNA5SP513	RNA5S
ENST00000365394.1	ENSG00000202264.1	RNA5SP77	RNA5S
ENST00000517274.1	ENSG00000253083.1	RNA5SP106	RNA5S
ENST00000410376.1	ENSG00000222308.1	RNA5SP198	RNA5S
ENST00000411290.2	ENSG00000238405.1	RNA5SP311	RNA5S
ENST00000362653.1	ENSG00000199523.1	RNA5SP226	RNA5S
ENST00000362686.1	ENSG00000199556.1	RNA5SP361	RNA5S
ENST00000516833.1	ENSG00000252642.1	RNA5SP137	RNA5S
ENST00000516064.1	ENSG00000251873.1	RNA5SP182	RNA5S
ENST00000516971.1	ENSG00000252780.1	RNA5SP471	RNA5S
ENST00000363916.1	ENSG00000200786.1	RNA5SP234	RNA5S
ENST00000517161.1	ENSG00000252970.1	RNA5SP159	RNA5S
ENST00000517249.1	ENSG00000253058.1	RNA5SP437	RNA5S
ENST00000516007.1	ENSG00000251816.1	RNA5SP157	RNA5S
ENST00000362525.1	ENSG00000199395.1	RNA5SP93	RNA5S
ENST00000362675.1	ENSG00000199545.1	RNA5SP195	RNA5S
ENST00000364278.1	ENSG00000201148.1	RNA5SP42	RNA5S
ENST00000410304.1	ENSG00000222236.1	RNA5SP163	RNA5S
ENST00000363378.1	ENSG00000200248.1	RNA5SP214	RNA5S
ENST00000365069.1	ENSG00000201939.1	RNA5SP224	RNA5S
ENST00000384611.1	ENSG00000207341.1	RNA5SP64	RNA5S
ENST00000516232.1	ENSG00000252041.1	RNA5SP228	RNA5S
ENST00000363368.1	ENSG00000200238.1	RNA5SP133	RNA5S
ENST00000517024.1	ENSG00000252833.1	RNA5SP186	RNA5S
ENST00000362655.1	ENSG00000199525.1	RNA5SP295	RNA5S
ENST00000410273.1	ENSG00000222205.1	RNA5SP266	RNA5S
ENST00000410446.1	ENSG00000222378.1	RNA5SP44	RNA5S
ENST00000363646.1	ENSG00000200516.1	RNA5SP378	RNA5S
ENST00000517036.1	ENSG00000252845.1	RNA5SP101	RNA5S
ENST00000365053.1	ENSG00000201923.1	RNA5SP485	RNA5S
ENST00000517007.1	ENSG00000252816.1	RNA5SP337	RNA5S
ENST00000410122.1	ENSG00000222054.1	RNA5SP177	RNA5S
ENST00000391225.1	ENSG00000212527.1	RNA5SP63	RNA5S
ENST00000474608.2	ENSG00000243644.2	RNA5SP58	RNA5S
ENST00000364002.1	ENSG00000200872.1	RNA5SP456	RNA5S
ENST00000410277.1	ENSG00000222209.1	RNA5SP56	RNA5S
ENST00000516647.1	ENSG00000252456.1	RNA5SP434	RNA5S
ENST00000410475.1	ENSG00000222407.1	RNA5SP80	RNA5S
ENST00000516984.1	ENSG00000252793.1	RNA5SP196	RNA5S
ENST00000410380.1	ENSG00000222312.1	RNA5SP178	RNA5S
ENST00000516619.1	ENSG00000252428.1	RNA5SP285	RNA5S
ENST00000516156.1	ENSG00000251965.1	RNA5SP208	RNA5S
ENST00000364834.1	ENSG00000201704.1	RNA5SP396	RNA5S
ENST00000517127.1	ENSG00000252936.1	RNA5SP423	RNA5S
ENST00000363617.1	ENSG00000200487.1	RNA5SP322	RNA5S
ENST00000577748.1	ENSG00000264035.1	RNA5SP246	RNA5S
ENST00000364044.1	ENSG00000200914.1	RNA5SP435	RNA5S
ENST00000410168.1	ENSG00000222100.1	RNA5SP316	RNA5S
ENST00000410319.1	ENSG00000222251.1	RNA5SP95	RNA5S
ENST00000517222.1	ENSG00000253031.1	RNA5SP291	RNA5S
ENST00000364991.1	ENSG00000201861.1	RNA5SP298	RNA5S
ENST00000364226.1	ENSG00000201096.1	RNA5SP387	RNA5S
ENST00000516844.1	ENSG00000252653.1	RNA5SP444	RNA5S
ENST00000410486.1	ENSG00000222418.1	RNA5SP113	RNA5S
ENST00000516537.1	ENSG00000252346.1	RNA5SP121	RNA5S
ENST00000516642.1	ENSG00000252451.1	RNA5SP168	RNA5S
ENST00000362750.1	ENSG00000199620.1	RNA5SP258	RNA5S
ENST00000390874.1	ENSG00000212176.1	RNA5SP207	RNA5S
ENST00000517019.1	ENSG00000252828.1	RNA5SP135	RNA5S
ENST00000365454.1	ENSG00000202324.1	RNA5SP366	RNA5S
ENST00000411327.1	ENSG00000223259.1	RNA5SP508	RNA5S
ENST00000517190.1	ENSG00000252999.1	RNA5SP380	RNA5S
ENST00000516493.1	ENSG00000252302.1	RNA5SP147	RNA5S
ENST00000516076.1	ENSG00000251885.1	RNA5SP381	RNA5S
ENST00000364577.1	ENSG00000201447.1	RNA5SP509	RNA5S
ENST00000516370.1	ENSG00000252179.1	RNA5SP255	RNA5S
ENST00000362939.1	ENSG00000199809.1	RNA5SP374	RNA5S
ENST00000365190.1	ENSG00000202060.1	RNA5SP455	RNA5S
ENST00000516478.1	ENSG00000252287.1	RNA5SP24	RNA5S
ENST00000363298.1	ENSG00000200168.1	RNA5SP350	RNA5S
ENST00000363124.1	ENSG00000199994.1	RNA5SP145	RNA5S
ENST00000516754.1	ENSG00000252563.1	RNA5SP45	RNA5S
ENST00000517039.1	ENSG00000252848.1	RNA5SP230	RNA5S
ENST00000411181.1	ENSG00000223113.1	RNA5SP247	RNA5S
ENST00000516184.1	ENSG00000251993.1	RNA5SP227	RNA5S
ENST00000363083.1	ENSG00000199953.1	RNA5SP443	RNA5S
ENST00000607146.1	ENSG00000272074.1	RNA5SP317	RNA5S
ENST00000516144.1	ENSG00000251953.1	RNA5SP522	RNA5S
ENST00000410414.1	ENSG00000222346.1	RNA5SP237	RNA5S
ENST00000410250.1	ENSG00000222182.1	RNA5SP156	RNA5S
ENST00000364986.1	ENSG00000201856.1	RNA5SP331	RNA5S
ENST00000410188.1	ENSG00000222120.1	RNA5SP81	RNA5S
ENST00000362580.1	ENSG00000199450.1	RNA5SP276	RNA5S
ENST00000516670.1	ENSG00000252479.1	RNA5SP309	RNA5S
ENST00000362406.1	ENSG00000199276.1	RNA5SP26	RNA5S
ENST00000459480.1	ENSG00000238965.1	RNA5SP351	RNA5S
ENST00000365294.1	ENSG00000202164.1	RNA5SP117	RNA5S
ENST00000363868.1	ENSG00000200738.1	RNA5SP472	RNA5S
ENST00000391063.1	ENSG00000212365.1	RNA5SP332	RNA5S
ENST00000516014.1	ENSG00000251823.1	RNA5SP162	RNA5S
ENST00000516298.1	ENSG00000252107.1	RNA5SP220	RNA5S
ENST00000363717.1	ENSG00000200587.1	RNA5SP514	RNA5S
ENST00000364020.1	ENSG00000200890.1	RNA5SP99	RNA5S
ENST00000365464.1	ENSG00000202334.1	RNA5SP238	RNA5S
ENST00000411342.1	ENSG00000223274.1	RNA5SP498	RNA5S
ENST00000362584.1	ENSG00000199454.1	RNA5SP388	RNA5S
ENST00000364750.1	ENSG00000201620.1	RNA5SP51	RNA5S
ENST00000410496.1	ENSG00000222428.1	RNA5SP231	RNA5S
ENST00000391197.1	ENSG00000212499.1	RNA5SP300	RNA5S
ENST00000362967.1	ENSG00000199837.1	RNA5SP71	RNA5S
ENST00000411386.1	ENSG00000223318.1	RNA5SP111	RNA5S
ENST00000364653.1	ENSG00000201523.1	RNA5SP205	RNA5S
ENST00000363245.1	ENSG00000200115.1	RNA5SP440	RNA5S
ENST00000516111.1	ENSG00000251920.1	RNA5SP216	RNA5S
ENST00000411237.1	ENSG00000223169.1	RNA5SP209	RNA5S
ENST00000364340.1	ENSG00000201210.1	RNA5SP139	RNA5S
ENST00000411071.1	ENSG00000223003.1	RNA5SP184	RNA5S
ENST00000365393.1	ENSG00000202263.1	RNA5SP22	RNA5S
ENST00000362901.1	ENSG00000199771.1	RNA5SP426	RNA5S
ENST00000411051.1	ENSG00000222983.1	RNA5SP127	RNA5S
ENST00000517142.1	ENSG00000252951.1	RNA5SP165	RNA5S
ENST00000362448.1	ENSG00000199318.1	RNA5SP52	RNA5S
ENST00000517178.1	ENSG00000252987.1	RNA5SP66	RNA5S
ENST00000363731.1	ENSG00000200601.1	RNA5SP50	RNA5S
ENST00000410487.1	ENSG00000222419.1	RNA5SP511	RNA5S
ENST00000363030.1	ENSG00000199900.1	RNA5SP463	RNA5S
ENST00000516628.1	ENSG00000252437.1	RNA5SP459	RNA5S
ENST00000362916.1	ENSG00000199786.1	RNA5SP188	RNA5S
ENST00000391269.1	ENSG00000212571.1	RNA5SP482	RNA5S
ENST00000391234.1	ENSG00000212536.1	RNA5SP474	RNA5S
ENST00000516188.1	ENSG00000251997.1	RNA5SP458	RNA5S
ENST00000363357.1	ENSG00000200227.1	RNA5SP197	RNA5S
ENST00000364442.1	ENSG00000201312.1	RNA5SP72	RNA5S
ENST00000410484.1	ENSG00000222416.1	RNA5SP274	RNA5S
ENST00000598009.1	ENSG00000269252.1	RNA5SP504	RNA5S
ENST00000390956.1	ENSG00000212258.1	RNA5SP176	RNA5S
ENST00000516789.1	ENSG00000252598.1	RNA5SP460	RNA5S
ENST00000410197.1	ENSG00000222129.1	RNA5SP36	RNA5S
ENST00000516814.1	ENSG00000252623.1	RNA5SP481	RNA5S
ENST00000363440.1	ENSG00000200310.1	RNA5SP215	RNA5S
ENST00000410990.1	ENSG00000222922.1	RNA5SP501	RNA5S
ENST00000364858.1	ENSG00000201728.1	RNA5SP479	RNA5S
ENST00000516557.1	ENSG00000252366.1	RNA5SP367	RNA5S
ENST00000365186.1	ENSG00000202056.1	RNA5SP19	RNA5S
ENST00000517141.1	ENSG00000252950.1	RNA5SP490	RNA5S
ENST00000365604.1	ENSG00000202474.1	RNA5SP283	RNA5S
ENST00000364404.1	ENSG00000201274.1	RNA5SP192	RNA5S
ENST00000362537.1	ENSG00000199407.1	RNA5SP301	RNA5S
ENST00000364003.1	ENSG00000200873.1	RNA5SP399	RNA5S
ENST00000517231.1	ENSG00000253040.1	RNA5SP454	RNA5S
ENST00000516997.1	ENSG00000252806.1	RNA5SP420	RNA5S
ENST00000364662.1	ENSG00000201532.1	RNA5SP194	RNA5S
ENST00000516358.1	ENSG00000252167.1	RNA5SP287	RNA5S
ENST00000516261.1	ENSG00000252070.1	RNA5SP341	RNA5S
ENST00000364570.1	ENSG00000201440.1	RNA5SP515	RNA5S
ENST00000364550.1	ENSG00000201420.1	RNA5SP512	RNA5S
ENST00000516730.1	ENSG00000252539.1	RNA5SP462	RNA5S
ENST00000517057.1	ENSG00000252866.1	RNA5SP243	RNA5S
ENST00000516398.1	ENSG00000252207.1	RNA5SP365	RNA5S
ENST00000517132.1	ENSG00000252941.1	RNA5SP340	RNA5S
ENST00000362532.1	ENSG00000199402.1	RNA5SP308	RNA5S
ENST00000459025.1	ENSG00000238677.1	RNA5SP58	RNA5S
ENST00000516841.1	ENSG00000252650.1	RNA5SP75	RNA5S
ENST00000362768.1	ENSG00000199638.1	RNA5SP319	RNA5S
ENST00000410276.1	ENSG00000222208.1	RNA5SP129	RNA5S
ENST00000516442.1	ENSG00000252251.1	RNA5SP348	RNA5S
ENST00000363756.1	ENSG00000200626.1	RNA5SP325	RNA5S
ENST00000365072.1	ENSG00000201942.1	RNA5SP363	RNA5S
ENST00000390978.1	ENSG00000212280.1	RNA5SP256	RNA5S
ENST00000516828.1	ENSG00000252637.1	RNA5SP268	RNA5S
ENST00000362480.1	ENSG00000199350.1	RNA5SP432	RNA5S
ENST00000362715.1	ENSG00000199585.1	RNA5SP119	RNA5S
ENST00000365411.1	ENSG00000202281.1	RNA5SP235	RNA5S
ENST00000363688.1	ENSG00000200558.1	RNA5SP429	RNA5S
ENST00000365177.1	ENSG00000202047.1	RNA5SP324	RNA5S
ENST00000410676.1	ENSG00000222608.1	RNA5SP504	RNA5S
ENST00000365174.1	ENSG00000202044.1	RNA5SP223	RNA5S
ENST00000363982.1	ENSG00000200852.1	RNA5SP499	RNA5S
ENST00000459032.1	ENSG00000239184.1	RNA5SP269	RNA5S
ENST00000515908.1	ENSG00000251717.1	RNA5SP419	RNA5S
ENST00000410750.1	ENSG00000222682.1	RNA5SP38	RNA5S
ENST00000363885.1	ENSG00000200755.1	RNA5SP68	RNA5S
ENST00000364171.1	ENSG00000201041.1	RNA5SP242	RNA5S
ENST00000363115.1	ENSG00000199985.1	RNA5SP264	RNA5S
ENST00000515937.1	ENSG00000251746.1	RNA5SP112	RNA5S
ENST00000365061.1	ENSG00000201931.1	RNA5SP172	RNA5S
ENST00000516809.1	ENSG00000252618.1	RNA5SP441	RNA5S
ENST00000517155.1	ENSG00000252964.1	RNA5SP400	RNA5S
ENST00000364455.1	ENSG00000201325.1	RNA5SP142	RNA5S
ENST00000364838.1	ENSG00000201708.1	RNA5SP359	RNA5S
ENST00000516838.1	ENSG00000252647.1	RNA5SP416	RNA5S
ENST00000363431.1	ENSG00000200301.1	RNA5SP483	RNA5S
ENST00000390902.1	ENSG00000212204.1	RNA5SP91	RNA5S
ENST00000391257.1	ENSG00000212559.1	RNA5SP35	RNA5S
ENST00000410646.1	ENSG00000222578.1	RNA5SP345	RNA5S
ENST00000362545.1	ENSG00000199415.1	RNA5SP370	RNA5S
ENST00000410300.1	ENSG00000222232.1	RNA5SP89	RNA5S
ENST00000362784.2	ENSG00000199654.2	RNA5SP357	RNA5S
ENST00000362722.1	ENSG00000199592.1	RNA5SP321	RNA5S
ENST00000411271.1	ENSG00000223203.1	RNA5SP221	RNA5S
ENST00000384155.1	ENSG00000206882.1	RNA5SP87	RNA5S
ENST00000578915.1	ENSG00000266787.1	RNA5SP313	RNA5S
ENST00000364130.1	ENSG00000201000.1	RNA5SP516	RNA5S
ENST00000411245.1	ENSG00000223177.1	RNA5SP39	RNA5S
ENST00000516048.1	ENSG00000251857.1	RNA5SP362	RNA5S
ENST00000363841.1	ENSG00000200711.1	RNA5SP28	RNA5S
ENST00000390974.1	ENSG00000212276.1	RNA5SP292	RNA5S
ENST00000516815.1	ENSG00000252624.1	RNA5SP409	RNA5S
ENST00000411358.1	ENSG00000223290.1	RNA5SP107	RNA5S
ENST00000362429.1	ENSG00000199299.1	RNA5SP430	RNA5S
ENST00000362370.1	ENSG00000199240.1	RNA5SP46	RNA5S
ENST00000362585.1	ENSG00000199455.1	RNA5SP191	RNA5S
ENST00000516095.1	ENSG00000251904.1	RNA5SP272	RNA5S
ENST00000410385.1	ENSG00000222317.1	RNA5SP118	RNA5S
ENST00000364216.1	ENSG00000201086.1	RNA5SP394	RNA5S
ENST00000365552.1	ENSG00000202422.1	RNA5SP30	RNA5S
ENST00000410906.1	ENSG00000222838.1	RNA5SP136	RNA5S
ENST00000517096.1	ENSG00000252905.1	RNA5SP330	RNA5S
ENST00000517047.1	ENSG00000252856.1	RNA5SP503	RNA5S
ENST00000365486.1	ENSG00000202356.1	RNA5SP277	RNA5S
ENST00000364942.1	ENSG00000201812.1	RNA5SP488	RNA5S
ENST00000363166.1	ENSG00000200036.1	RNA5SP65	RNA5S
ENST00000410474.1	ENSG00000222406.1	RNA5SP314	RNA5S
ENST00000390836.1	ENSG00000212138.1	RNA5SP372	RNA5S
ENST00000363423.1	ENSG00000200293.1	RNA5SP393	RNA5S
ENST00000391203.1	ENSG00000212505.1	RNA5SP299	RNA5S
ENST00000390987.1	ENSG00000212289.1	RNA5SP339	RNA5S
ENST00000410922.1	ENSG00000222854.1	RNA5SP59	RNA5S
ENST00000365516.1	ENSG00000202386.1	RNA5SP211	RNA5S
ENST00000362534.1	ENSG00000199404.1	RNA5SP250	RNA5S
ENST00000516905.1	ENSG00000252714.1	RNA5SP392	RNA5S
ENST00000391034.1	ENSG00000212336.1	RNA5SP210	RNA5S
ENST00000363779.1	ENSG00000200649.1	RNA5SP343	RNA5S
ENST00000516555.1	ENSG00000252364.1	RNA5SP360	RNA5S
ENST00000516277.1	ENSG00000252086.1	RNA5SP76	RNA5S
ENST00000363936.1	ENSG00000200806.1	RNA5SP275	RNA5S
ENST00000364239.1	ENSG00000201109.1	RNA5SP245	RNA5S
ENST00000364275.1	ENSG00000201145.1	RNA5SP175	RNA5S
ENST00000364545.1	ENSG00000201415.1	RNA5SP204	RNA5S
ENST00000362484.1	ENSG00000199354.1	RNA5SP273	RNA5S
ENST00000364491.1	ENSG00000201361.1	RNA5SP433	RNA5S
ENST00000383925.1	ENSG00000206652.1	RNU1-1	RNU1
ENST00000384278.1	ENSG00000207005.1	RNU1-2	RNU1
ENST00000384782.1	ENSG00000207513.1	RNU1-3	RNU1
ENST00000384659.1	ENSG00000207389.1	RNU1-4	RNU1
ENST00000384499.1	ENSG00000238825.1	RNU1-13P	RNU1
ENST00000458992.1	ENSG00000239023.1	RNU1-98P	RNU1
ENST00000384592.1	ENSG00000207322.1	RNU1-89P	RNU1
ENST00000383897.1	ENSG00000206624.1	RNU1-39P	RNU1
ENST00000517191.1	ENSG00000253000.1	RNU1-45P	RNU1
ENST00000365130.1	ENSG00000202000.1	RNU1-36P	RNU1
ENST00000384328.1	ENSG00000207056.1	RNU1-8P	RNU1
ENST00000579167.1	ENSG00000265223.1	RNU1-79P	RNU1
ENST00000384064.1	ENSG00000206791.1	RNU1-129P	RNU1
ENST00000363327.1	ENSG00000200197.1	RNU1-21P	RNU1
ENST00000517280.1	ENSG00000253089.1	RNU1-104P	RNU1
ENST00000516502.1	ENSG00000252311.1	RNU1-103P	RNU1
ENST00000384453.1	ENSG00000207182.1	RNU1-44P	RNU1
ENST00000516161.1	ENSG00000251970.1	RNU1-41P	RNU1
ENST00000391307.1	ENSG00000212609.1	RNU1-139P	RNU1
ENST00000364300.1	ENSG00000201170.1	RNU1-132P	RNU1
ENST00000516400.1	ENSG00000252209.1	RNU1-48P	RNU1
ENST00000362935.1	ENSG00000199805.1	RNU1-134P	RNU1
ENST00000390868.1	ENSG00000212170.1	RNU1-77P	RNU1
ENST00000517041.1	ENSG00000252850.1	RNU1-117P	RNU1
ENST00000364235.1	ENSG00000201105.1	RNU1-137P	RNU1
ENST00000516752.1	ENSG00000252561.1	RNU1-125P	RNU1
ENST00000365207.1	ENSG00000202077.1	RNU1-60P	RNU1
ENST00000347264.2	ENSG00000194297.2	RNU1-75P	RNU1
ENST00000583936.1	ENSG00000264909.1	RNU1-144P	RNU1
ENST00000363930.1	ENSG00000200800.1	RNU1-130P	RNU1
ENST00000365477.1	ENSG00000202347.1	RNU1-16P	RNU1
ENST00000364623.1	ENSG00000201493.1	RNU1-141P	RNU1
ENST00000362627.1	ENSG00000199497.1	RNU1-94P	RNU1
ENST00000365040.1	ENSG00000201910.1	RNU1-140P	RNU1
ENST00000459274.1	ENSG00000238554.1	RNU1-88P	RNU1
ENST00000383975.1	ENSG00000206702.1	RNU1-11P	RNU1
ENST00000384382.1	ENSG00000207110.1	RNU1-106P	RNU1
ENST00000516108.1	ENSG00000251917.1	RNU1-86P	RNU1
ENST00000362556.1	ENSG00000199426.1	RNU1-108P	RNU1
ENST00000365329.1	ENSG00000202199.1	RNU1-115P	RNU1
ENST00000362618.1	ENSG00000199488.1	RNU1-70P	RNU1
ENST00000363470.1	ENSG00000200340.1	RNU1-105P	RNU1
ENST00000362599.1	ENSG00000199469.1	RNU1-62P	RNU1
ENST00000383902.1	ENSG00000206629.1	RNU1-63P	RNU1
ENST00000516816.1	ENSG00000252625.1	RNU1-40P	RNU1
ENST00000365443.1	ENSG00000202313.1	RNU1-64P	RNU1
ENST00000390870.1	ENSG00000212172.1	RNU1-149P	RNU1
ENST00000362782.2	ENSG00000199652.2	RNU1-35P	RNU1
ENST00000517017.1	ENSG00000252826.1	RNU1-92P	RNU1
ENST00000578484.1	ENSG00000263844.1	RNU1-135P	RNU1
ENST00000384446.1	ENSG00000207175.1	RNU1-67P	RNU1
ENST00000516296.1	ENSG00000252105.1	RNU1-143P	RNU1
ENST00000364015.1	ENSG00000200885.1	RNU1-146P	RNU1
ENST00000384108.1	ENSG00000206835.1	RNU1-74P	RNU1
ENST00000364401.1	ENSG00000201271.1	RNU1-112P	RNU1
ENST00000365447.1	ENSG00000202317.1	RNU1-84P	RNU1
ENST00000384181.1	ENSG00000206908.1	RNU1-136P	RNU1
ENST00000458943.1	ENSG00000238833.1	RNU1-131P	RNU1
ENST00000362491.1	ENSG00000199361.1	RNU1-150P	RNU1
ENST00000364867.1	ENSG00000201737.1	RNU1-133P	RNU1
ENST00000459500.1	ENSG00000238898.1	RNU1-80P	RNU1
ENST00000516682.1	ENSG00000252491.1	RNU1-142P	RNU1
ENST00000384472.1	ENSG00000207201.1	RNU1-148P	RNU1
ENST00000516704.1	ENSG00000252513.1	RNU1-128P	RNU1
ENST00000363334.1	ENSG00000200204.1	RNU1-22P	RNU1
ENST00000364285.1	ENSG00000201155.1	RNU1-24P	RNU1
ENST00000384609.1	ENSG00000207339.1	RNU1-69P	RNU1
ENST00000516107.1	ENSG00000251916.1	RNU1-61P	RNU1
ENST00000353977.2	ENSG00000195024.2	RNU1-15P	RNU1
ENST00000585125.1	ENSG00000264259.1	RNU1-116P	RNU1
ENST00000383960.1	ENSG00000206687.1	RNU1-109P	RNU1
ENST00000363937.1	ENSG00000200807.1	RNU1-32P	RNU1
ENST00000391171.1	ENSG00000212473.1	RNU1-101P	RNU1
ENST00000365255.1	ENSG00000202125.1	RNU1-100P	RNU1
ENST00000577805.1	ENSG00000265297.1	RNU1-120P	RNU1
ENST00000363426.1	ENSG00000200296.1	RNU1-83P	RNU1
ENST00000516872.1	ENSG00000252681.1	RNU1-97P	RNU1
ENST00000362976.1	ENSG00000199846.1	RNU1-72P	RNU1
ENST00000383971.1	ENSG00000206698.1	RNU1-73P	RNU1
ENST00000365297.1	ENSG00000202167.1	RNU1-114P	RNU1
ENST00000364127.1	ENSG00000200997.1	RNU1-85P	RNU1
ENST00000383861.1	ENSG00000206588.1	RNU1-28P	RNU1
ENST00000585211.1	ENSG00000266322.1	RNU1-114P	RNU1
ENST00000384491.1	ENSG00000207220.1	RNU1-57P	RNU1
ENST00000598037.1	ENSG00000269756.1	RNU1-57P	RNU1
ENST00000363861.1	ENSG00000200731.1	RNU1-124P	RNU1
ENST00000516617.1	ENSG00000252426.1	RNU1-107P	RNU1
ENST00000362413.1	ENSG00000199283.1	RNU1-58P	RNU1
ENST00000364829.1	ENSG00000201699.1	RNU1-59P	RNU1
ENST00000362759.1	ENSG00000199629.1	RNU1-14P	RNU1
ENST00000517181.1	ENSG00000252990.1	RNU1-54P	RNU1
ENST00000363919.1	ENSG00000200789.1	RNU1-65P	RNU1
ENST00000364033.1	ENSG00000200903.1	RNU1-42P	RNU1
ENST00000391122.1	ENSG00000212424.1	RNU1-119P	RNU1
ENST00000584730.1	ENSG00000270582.1	RNU1-129P	RNU1
ENST00000365538.1	ENSG00000202408.1	RNU1-122P	RNU1
ENST00000363361.1	ENSG00000200231.1	RNU1-23P	RNU1
ENST00000364421.1	ENSG00000201291.1	RNU1-34P	RNU1
ENST00000365052.1	ENSG00000201922.1	RNU1-43P	RNU1
ENST00000362817.1	ENSG00000199687.1	RNU1-38P	RNU1
ENST00000583883.1	ENSG00000263379.1	RNU1-143P	RNU1
ENST00000362903.1	ENSG00000199773.1	RNU1-76P	RNU1
ENST00000364746.1	ENSG00000201616.1	RNU1-91P	RNU1
ENST00000365510.1	ENSG00000202380.1	RNU1-55P	RNU1
ENST00000363727.1	ENSG00000200597.1	RNU1-87P	RNU1
ENST00000364249.1	ENSG00000201119.1	RNU1-33P	RNU1
ENST00000363062.1	ENSG00000199932.1	RNU1-18P	RNU1
ENST00000596257.1	ENSG00000269245.1	RNU1-112P	RNU1
ENST00000516357.1	ENSG00000252166.1	RNU1-95P	RNU1
ENST00000517033.1	ENSG00000252842.1	RNU1-135P	RNU1
ENST00000363306.1	ENSG00000200176.1	RNU1-19P	RNU1
ENST00000364163.1	ENSG00000201033.1	RNU1-96P	RNU1
ENST00000580816.1	ENSG00000270384.1	RNU1-137P	RNU1
ENST00000362966.1	ENSG00000199836.1	RNU1-47P	RNU1
ENST00000584524.1	ENSG00000265021.1	RNU1-92P	RNU1
ENST00000384190.1	ENSG00000206917.1	RNU1-52P	RNU1
ENST00000364105.1	ENSG00000200975.1	RNU1-7P	RNU1
ENST00000363009.1	ENSG00000199879.1	RNU1-120P	RNU1
ENST00000363875.1	ENSG00000200745.1	RNU1-31P	RNU1
ENST00000391303.1	ENSG00000212605.1	RNU1-56P	RNU1
ENST00000584738.1	ENSG00000266686.1	RNU1-122P	RNU1
ENST00000365345.1	ENSG00000202215.1	RNU1-51P	RNU1
ENST00000363468.1	ENSG00000200338.1	RNU1-49P	RNU1
ENST00000383869.1	ENSG00000206596.1	RNU1-27P	RNU1
ENST00000384425.1	ENSG00000207154.1	RNU1-46P	RNU1
ENST00000390851.1	ENSG00000212153.1	RNU1-82P	RNU1
ENST00000458950.1	ENSG00000239194.1	RNU1-123P	RNU1
ENST00000391248.1	ENSG00000212550.1	RNU1-78P	RNU1
ENST00000384093.1	ENSG00000206820.1	RNU1-138P	RNU1
ENST00000363314.1	ENSG00000200184.1	RNU1-20P	RNU1
ENST00000363022.2	ENSG00000199892.2	RNU1-17P	RNU1
ENST00000364704.1	ENSG00000201574.1	RNU1-93P	RNU1
ENST00000517116.1	ENSG00000252925.1	RNU1-68P	RNU1
ENST00000578508.1	ENSG00000264960.1	U1	RNU1
ENST00000415386.2	ENSG00000233421.3	U1	RNU1
ENST00000516290.1	ENSG00000233421.3	U1	RNU1
ENST00000584018.1	ENSG00000264893.1	U1	RNU1
ENST00000453554.1	ENSG00000228549.2	U1	RNU1
ENST00000362684.1	ENSG00000228549.2	U1	RNU1
ENST00000457856.1	ENSG00000228549.2	U1	RNU1
ENST00000451828.1	ENSG00000228549.2	U1	RNU1
ENST00000438002.1	ENSG00000228549.2	U1	RNU1
ENST00000581688.1	ENSG00000266689.1	U1	RNU1
ENST00000577825.1	ENSG00000264640.1	U1	RNU1
ENST00000606574.1	ENSG00000271739.1	U1	RNU1
ENST00000580281.1	ENSG00000264998.1	U1	RNU1
ENST00000579513.1	ENSG00000263971.1	U1	RNU1
ENST00000584937.1	ENSG00000266081.1	U1	RNU1
ENST00000580213.1	ENSG00000266884.1	U1	RNU1
ENST00000578102.1	ENSG00000264704.1	U1	RNU1
ENST00000583575.1	ENSG00000265248.1	U1	RNU1
ENST00000582426.1	ENSG00000264389.1	U1	RNU1
ENST00000581325.1	ENSG00000265838.1	U1	RNU1
ENST00000578081.1	ENSG00000266860.1	U1	RNU1
ENST00000459549.1	ENSG00000238421.1	U1	RNU1
ENST00000572849.1	ENSG00000262656.1	U1	RNU1
ENST00000579987.1	ENSG00000263871.1	U1	RNU1
ENST00000577618.1	ENSG00000265983.1	U1	RNU1
ENST00000606575.1	ENSG00000272020.1	U1	RNU1
ENST00000582199.1	ENSG00000265059.1	U1	RNU1
ENST00000580475.1	ENSG00000265074.1	U1	RNU1
ENST00000362342.1	ENSG00000199212.1	RNU105C	RNU105
ENST00000364478.1	ENSG00000201348.1	RNU105B	RNU105
ENST00000602813.1	ENSG00000270103.2	RNU11	RNU11
ENST00000387069.1	ENSG00000270103.2	RNU11	RNU11
ENST00000391216.1	ENSG00000212518.1	RNU11-5P	RNU11
ENST00000391127.1	ENSG00000212429.1	RNU11-6P	RNU11
ENST00000391111.1	ENSG00000212413.1	RNU11-3P	RNU11
ENST00000391149.1	ENSG00000212451.1	RNU11-4P	RNU11
ENST00000516898.1	ENSG00000252707.1	RNU11-2P	RNU11
ENST00000362512.1	ENSG00000270022.2	RNU12	RNU12
ENST00000602478.1	ENSG00000270022.2	RNU12	RNU12
ENST00000364789.1	ENSG00000201659.1	RNU12-2P	RNU12
ENST00000604783.1	ENSG00000271665.1	RNU12-2P	RNU12
ENST00000618664.1	ENSG00000274585.1	RNU2-1	RNU2
ENST00000516795.1	ENSG00000252604.1	RNU2-44P	RNU2
ENST00000410695.1	ENSG00000222627.1	RNU2-37P	RNU2
ENST00000410666.1	ENSG00000222598.1	RNU2-49P	RNU2
ENST00000516826.1	ENSG00000252635.1	RNU2-56P	RNU2
ENST00000410694.1	ENSG00000222626.1	RNU2-48P	RNU2
ENST00000517288.1	ENSG00000253097.1	RNU2-19P	RNU2
ENST00000410299.1	ENSG00000222231.1	RNU2-54P	RNU2
ENST00000410368.1	ENSG00000222300.1	RNU2-21P	RNU2
ENST00000410649.1	ENSG00000222581.1	RNU2-47P	RNU2
ENST00000489182.2	ENSG00000242576.2	RNU2-38P	RNU2
ENST00000516375.1	ENSG00000252184.1	RNU2-10P	RNU2
ENST00000516659.1	ENSG00000252468.1	RNU2-57P	RNU2
ENST00000411404.1	ENSG00000223336.1	RNU2-6P	RNU2
ENST00000516403.1	ENSG00000252212.1	RNU2-58P	RNU2
ENST00000601266.1	ENSG00000268304.1	RNU2-68P	RNU2
ENST00000410508.1	ENSG00000222440.1	RNU2-26P	RNU2
ENST00000410545.1	ENSG00000222477.1	RNU2-23P	RNU2
ENST00000517290.1	ENSG00000253099.1	RNU2-60P	RNU2
ENST00000411146.1	ENSG00000223078.1	RNU2-55P	RNU2
ENST00000410856.1	ENSG00000222788.1	RNU2-38P	RNU2
ENST00000410727.1	ENSG00000222659.1	RNU2-8P	RNU2
ENST00000459191.1	ENSG00000239122.1	RNU2-11P	RNU2
ENST00000410794.1	ENSG00000222726.1	RNU2-7P	RNU2
ENST00000410306.1	ENSG00000222238.1	RNU2-43P	RNU2
ENST00000516185.1	ENSG00000251994.1	RNU2-27P	RNU2
ENST00000410457.1	ENSG00000222389.1	RNU2-28P	RNU2
ENST00000411069.1	ENSG00000223001.1	RNU2-61P	RNU2
ENST00000410361.1	ENSG00000222293.1	RNU2-36P	RNU2
ENST00000411266.1	ENSG00000223198.1	RNU2-22P	RNU2
ENST00000410878.1	ENSG00000222810.1	RNU2-68P	RNU2
ENST00000411053.1	ENSG00000222985.1	RNU2-14P	RNU2
ENST00000410697.1	ENSG00000222629.1	RNU2-42P	RNU2
ENST00000410833.1	ENSG00000222765.1	RNU2-40P	RNU2
ENST00000411175.1	ENSG00000223107.1	RNU2-72P	RNU2
ENST00000410604.1	ENSG00000222536.1	RNU2-39P	RNU2
ENST00000410396.1	ENSG00000222328.1	RNU2-2P	RNU2
ENST00000517216.1	ENSG00000253025.1	RNU2-12P	RNU2
ENST00000410792.1	ENSG00000222724.1	RNU2-63P	RNU2
ENST00000411315.1	ENSG00000223247.1	RNU2-64P	RNU2
ENST00000410344.1	ENSG00000222276.1	RNU2-33P	RNU2
ENST00000516209.1	ENSG00000252018.1	RNU2-30P	RNU2
[truncated: 8,087 more rows]
