# Supplementary material for: Principles of RNA processing from analysis of enhanced CLIP maps for 150 RNA binding proteins
Source: Genome Biol. 2020 Apr 6;21:90. doi: 10.1186/s13059-020-01982-9 (PMC7137325; doi:10.1186/s13059-020-01982-9)
Supplement: Supplementary file 5 — Additional file 5: Table S4. Quantitation of multi-copy RNA family enrichment for 223 eCLIP datasets. [file 13059_2020_1982_MOESM5_ESM.xlsx]

## Sheet: Sheet1
			Reads (per million mapped, PCR duplicate-removed reads)				Fold-enrichment			Relative information
Element	Dataset	Internal_UID	IP Replicate 1	IP Replicate 2	Merged IP Replicates	Input	IP Replicate 1	IP Replicate 2	Merged IP Replicates	IP Replicate 1	IP Replicate 2	Merged IP Replicates
acro	TARDBP-K562	340	1076.06	1461.52	1268.79	37.8751	28.4108	38.5879	33.4993	0.00519561	0.00770233	0.00642777
acro	CSTF2T-K562	275	1154.88	989.902	1072.39	57.2959	20.1564	17.277	18.7167	0.00500429	0.00406927	0.0045322
acro	EIF4G2-K562	260	564.437	1082.02	823.23	56.2373	10.0367	19.2403	14.6385	0.001878	0.00461598	0.0031873
acro	EWSR1-K562	440	830.53	577.598	704.064	38.9004	21.3502	14.8481	18.0991	0.00366776	0.00224813	0.00294147
acro	SRSF7-HepG2	209	1032.19	368.896	700.544	44.4956	23.1976	8.2906	15.7441	0.00468193	0.00112568	0.00278588
acro	CSTF2T-HepG2	292	433.178	978.56	705.869	53.4801	8.0998	18.2976	13.1987	0.00130728	0.00410367	0.00262747
acro	FUS-K562	689	510.595	435.781	473.188	12.883	39.6331	33.826	36.7295	0.00271056	0.00221379	0.00246004
acro	HNRNPU-K562	249	641.439	551.273	596.356	91.2602	7.02868	6.04068	6.53468	0.00180453	0.00143039	0.001615
acro	HNRNPUL1-K562	289	506.807	468.702	487.754	61.8906	8.18875	7.57308	7.88091	0.00153747	0.00136902	0.00145271
acro	TAF15-K562	339	334.657	511.623	423.14	40.6172	8.2393	12.5962	10.4178	0.0010182	0.00186994	0.00143063
acro	HNRNPU-HepG2	281	496.957	389.554	443.255	48.5639	10.233	8.02146	9.12726	0.00166737	0.00117017	0.00141406
acro	SAFB2-K562	267	318.091	533.732	425.912	47.4462	6.70425	11.2492	8.97672	0.000873185	0.00186366	0.00134852
acro	SAFB-K562	746	356.486	333.536	345.011	23.0994	15.4327	14.4391	14.9359	0.00140738	0.00128475	0.00134579
acro	HNRNPK-K562	326	356.565	483.927	420.246	49.9508	7.13832	9.68808	8.4132	0.00101107	0.00158545	0.00129127
acro	FAM120A-K562	279	234.113	510.152	372.133	38.5395	6.07462	13.2371	9.65587	0.000609348	0.00190109	0.0012174
acro	IGF2BP1-K562	220	158.616	591.723	375.17	57.7325	2.74744	10.2494	6.49842	0.000231277	0.00198669	0.00101299
acro	PRPF4-HepG2	752	336.913	266.89	301.902	30.7642	10.9515	8.67537	9.81343	0.00116338	0.000831878	0.000994694
acro	FUS-HepG2	694	323.06	253.839	288.449	28.7228	11.2475	8.83753	10.0425	0.00112797	0.000797979	0.000959974
acro	SAFB-HepG2	745	238.489	270.476	254.482	20.2099	11.8006	13.3833	12.592	0.000849208	0.00101222	0.000929988
acro	HNRNPL-HepG2	678	462.259	200.515	331.387	48.2026	9.58993	4.15983	6.87488	0.00150767	0.000412363	0.000921698
acro	HNRNPK-HepG2	206	370.999	348.068	359.533	61.7257	6.01044	5.63894	5.82469	0.000959949	0.000868577	0.000913999
acro	HNRNPA1-K562	247	320.187	366.262	343.225	55.7739	5.74081	6.56691	6.15386	0.000807274	0.000994481	0.000899762
acro	IGF2BP1-HepG2	205	406.368	193.432	299.9	42.3153	9.60334	4.57122	7.08728	0.0013262	0.000424115	0.000847287
acro	DHX30-K562	682	249.672	357.048	303.36	43.8446	5.69449	8.14349	6.91899	0.000626569	0.0010803	0.000846545
acro	TAF15-HepG2	388	270.325	286.539	278.432	38.3849	7.04247	7.46489	7.25368	0.000761256	0.000830998	0.000795957
acro	FAM120A-HepG2	297	318.726	277.018	297.872	48.6352	6.5534	5.69583	6.12462	0.000864464	0.000695289	0.000778822
acro	NONO-K562	405	169.902	290.582	230.242	25.2357	6.73261	11.5147	9.12367	0.000467428	0.00102442	0.000734383
acro	PCBP2-HepG2	345	168.208	328.984	248.596	32.9937	5.09819	9.97114	7.53466	0.000395286	0.00109149	0.000724296
acro	TBRG4-K562	584	234.048	182.539	208.294	24.9701	9.37312	7.3103	8.34171	0.000755632	0.000523874	0.00063745
acro	GTF2F1-K562	342	153.172	291.993	222.583	31.0676	4.93028	9.39863	7.16446	0.000352552	0.000943853	0.000632325
acro	BCCIP-HepG2	230	278.405	251.233	264.819	51.097	5.44856	4.91679	5.18268	0.000680945	0.000577263	0.000628601
acro	TIAL1-HepG2	753	197.514	252.517	225.015	33.3712	5.91869	7.56691	6.7428	0.000506678	0.000737273	0.000619545
acro	HNRNPUL1-HepG2	321	234.6	261.245	247.923	45.0053	5.21273	5.80476	5.50875	0.000558827	0.00066284	0.000610317
acro	PPIL4-K562	414	172.677	154.931	163.804	12.9457	13.3386	11.9678	12.6532	0.000645384	0.000554819	0.000599755
acro	HNRNPL-K562	560	190.168	228.931	209.55	29.208	6.51082	7.83795	7.17438	0.000513994	0.000680034	0.000595719
acro	SUPV3L1-K562	663	269.31	234.899	252.105	51.8381	5.19522	4.5314	4.86331	0.0006402	0.00051207	0.000575287
acro	SRSF7-K562	376	205.881	148.922	177.402	18.8992	10.8936	7.87981	9.38673	0.000709345	0.000443514	0.000573117
acro	FUBP3-HepG2	571	188.727	222.962	205.845	30.3024	6.22812	7.35791	6.79302	0.000498011	0.000641975	0.000568965
acro	AARS-K562	624	299.946	148.513	224.229	40.5036	7.4054	3.66666	5.53603	0.000866416	0.000278383	0.000553589
acro	HNRNPA1-HepG2	283	268.855	149.95	209.402	34.2276	7.85491	4.38096	6.11794	0.000799465	0.00031958	0.000547177
acro	RBFOX2-HepG2	204	371.176	199.623	285.399	76.4825	4.85308	2.61004	3.73156	0.000845874	0.000276292	0.000542196
acro	TIA1-HepG2	215	317.286	128.745	223.015	46.5237	6.81988	2.76731	4.79359	0.0008788	0.000189061	0.000504262
acro	TIA1-K562	285	231.448	237.306	234.377	53.7896	4.30283	4.41174	4.35728	0.000487263	0.000508154	0.000497682
acro	SFPQ-HepG2	437	162.748	247.286	205.017	40.8196	3.987	6.05802	5.02251	0.000324732	0.000642658	0.000477363
acro	EIF3D-HepG2	625	200.195	157.472	178.833	28.7484	6.96368	5.47758	6.22063	0.000560515	0.000386363	0.000471594
acro	NCBP2-HepG2	477	87.3593	168.822	128.09	11.6349	7.50838	14.5099	11.0092	0.000254085	0.000651478	0.000443274
acro	AGGF1-K562	537	187.677	188.103	187.89	37.1782	5.04804	5.0595	5.05377	0.000438361	0.000439972	0.000439167
acro	ZC3H11A-HepG2	641	182.788	205.213	194	45.9789	3.97547	4.46319	4.21933	0.000363954	0.000442864	0.000402941
acro	PTBP1-K562	368	155.84	148.598	152.219	27.9592	5.57383	5.31482	5.44432	0.000386276	0.000358124	0.000372138
acro	GTF2F1-HepG2	384	137.311	165.99	151.651	28.5957	4.80181	5.80471	5.30326	0.000310815	0.000421154	0.000365005
acro	AKAP8L-K562	425	108.235	230.014	169.125	38.102	2.84067	6.0368	4.43873	0.000163027	0.000596606	0.000363643
acro	DDX6-HepG2	589	146.961	147.182	147.072	27.3008	5.38305	5.39113	5.38709	0.000356885	0.000357739	0.000357312
acro	ZC3H8-K562	683	91.8794	103.033	97.4562	8.0016	11.4826	12.8765	12.1796	0.000323542	0.000379849	0.000351465
acro	SRSF9-HepG2	216	84.4911	163.489	123.99	18.0389	4.68384	9.06316	6.8735	0.00018822	0.000519897	0.000344822
acro	DDX52-K562	681	175.174	144.968	160.071	36.0956	4.85305	4.01623	4.43464	0.000399203	0.000290784	0.000343964
acro	CDC40-HepG2	556	189.86	149.817	169.839	42.1223	4.50736	3.55672	4.03204	0.00041243	0.000274248	0.000341632
acro	ZRANB2-K562	548	167.098	69.9991	118.549	17.6524	9.46603	3.96541	6.71572	0.000541859	0.000139121	0.000325717
acro	RBFOX2-K562	676	127.431	151.351	139.391	31.4375	4.05346	4.81434	4.4339	0.000257302	0.000343163	0.000299491
acro	SRSF1-K562	312	168.302	147.991	158.147	44.3763	3.79262	3.33492	3.56377	0.000323678	0.000257157	0.000289947
acro	ZC3H11A-K562	684	133.621	137.446	135.534	31.2756	4.27238	4.39468	4.33353	0.000279941	0.000293552	0.000286727
acro	AKAP1-HepG2	708	175.631	150.637	163.134	49.2274	3.56774	3.06003	3.31388	0.000322284	0.00024306	0.000281981
acro	DDX59-HepG2	603	128.826	167.866	148.346	41.8108	3.08117	4.0149	3.54804	0.000209147	0.000336633	0.000271032
acro	DDX6-K562	577	127.999	135.898	131.948	36.9924	3.46014	3.67366	3.5669	0.000229225	0.000255109	0.000242082
acro	LSM11-K562	444	99.1075	157.248	128.178	36.845	2.68985	4.26782	3.47883	0.000141479	0.000329198	0.000230541
acro	SRSF1-HepG2	301	139.531	114.675	127.103	37.704	3.7007	3.04145	3.37107	0.000263406	0.000184026	0.000222838
acro	XRN2-HepG2	235x4000	127.091	151.823	139.457	47.9656	2.64963	3.16526	2.90744	0.000178663	0.00025238	0.000214729
acro	RBM5-HepG2	501	144.054	162.197	153.126	59.5315	2.41979	2.72456	2.57218	0.000183652	0.000234541	0.000208709
acro	EFTUD2-K562	582	125.996	142.515	134.255	46.173	2.72878	3.08654	2.90766	0.000182474	0.000231728	0.000206734
acro	HLTF-K562	522	106.793	120.695	113.744	33.2798	3.20895	3.62669	3.41782	0.000179636	0.000224331	0.000201677
acro	DROSHA-HepG2	575	116.36	136.117	126.238	42.6726	2.7268	3.18981	2.9583	0.000168397	0.000227788	0.000197534
acro	SLTM-K562	256	209.552	152.224	180.888	86.2755	2.42887	1.7644	2.09663	0.000268285	0.000124698	0.000193201
acro	CSTF2-HepG2	572	138.288	104.095	121.191	42.6713	3.24078	2.43945	2.84011	0.000234584	0.000133923	0.000182508
acro	AGGF1-HepG2	543	109.237	121.519	115.378	39.4269	2.77062	3.08212	2.92637	0.000160602	0.000197337	0.000178733
acro	AKAP1-K562	697	84.0165	81.8899	82.9532	19.3035	4.35241	4.24224	4.29732	0.000178267	0.000170726	0.000174487
acro	STAU2-HepG2	593	104.92	97.6464	101.283	31.7084	3.30891	3.07952	3.19422	0.00018113	0.000158451	0.000169696
acro	LSM11-HepG2	592	84.056	74.0955	79.0758	17.868	4.70427	4.14682	4.42554	0.000187779	0.000152044	0.000169685
acro	TRA2A-K562	240	52.0511	124.895	88.4732	25.0317	2.07941	4.98949	3.53445	5.49752e-05	0.000289618	0.000161153
acro	NOLC1-K562	516	72.9323	83.2119	78.0721	19.3963	3.76011	4.29008	4.0251	0.000139357	0.000174829	0.000156849
acro	SF3B1-K562	506	123	135.433	129.216	57.0039	2.15774	2.37586	2.2668	0.000136471	0.000169081	0.00015256
acro	LARP4-K562	461	106.754	136.357	121.555	51.1729	2.08615	2.66463	2.37539	0.000113249	0.000192799	0.000151721
acro	HLTF-HepG2	651	102.73	95.3993	99.0646	37.1953	2.7619	2.56482	2.66336	0.000150567	0.000129634	0.000140003
acro	KHSRP-HepG2	755	65.524	85.7618	75.6429	22.3362	2.93353	3.83959	3.38656	0.000101735	0.000166459	0.000133118
acro	XRN2-K562	245	108.561	143.639	126.1	61.6322	1.76144	2.33059	2.04601	8.86675e-05	0.00017534	0.000130238
acro	TBRG4-HepG2	617	80.2326	65.9622	73.0974	21.6222	3.71065	3.05067	3.38066	0.000151774	0.000106141	0.000128454
acro	YWHAG-K562	367	66.2115	76.861	71.5363	20.9337	3.16292	3.67164	3.41728	0.000109994	0.000144224	0.000126823
acro	EFTUD2-HepG2	631	100.111	99.1182	99.6144	42.455	2.35804	2.33466	2.34635	0.000123896	0.000121243	0.000122568
acro	DROSHA-K562	481	120.939	93.4897	107.215	48.806	2.47797	1.91554	2.19675	0.000158329	8.76701e-05	0.000121728
acro	DGCR8-HepG2	383	72.8719	114.252	93.5619	40.4166	1.80302	2.82686	2.31494	6.19715e-05	0.000171287	0.000113301
acro	CPSF6-K562	258	75.2456	122.841	99.0433	46.1071	1.63197	2.66425	2.14811	5.31699e-05	0.000173664	0.000109252
acro	PTBP1-HepG2	696	87.3995	102.614	95.0069	43.9974	1.98647	2.33228	2.15937	8.65435e-05	0.000125368	0.000105516
acro	GPKOW-K562	450	90.6958	96.1445	93.4202	43.8948	2.06621	2.19034	2.12828	9.49573e-05	0.000108754	0.000101799
acro	SMNDC1-K562	445	53.1203	73.0654	63.0928	21.8968	2.42593	3.3368	2.88137	6.79164e-05	0.000127022	9.63272e-05
acro	RBM22-HepG2	494	52.079	92.5657	72.3223	29.1611	1.7859	3.17428	2.48009	4.35721e-05	0.000154254	9.47708e-05
acro	HNRNPC-K562	699	41.7543	39.931	40.8426	8.31972	5.01871	4.79956	4.90913	9.71754e-05	9.03599e-05	9.3753e-05
acro	FASTKD2-HepG2	649	41.4111	82.9822	62.1966	22.0948	1.87424	3.75573	2.81499	3.75312e-05	0.000158421	9.28675e-05
acro	U2AF1-HepG2	282	46.9371	80.6933	63.8152	24.4272	1.92151	3.30343	2.61247	4.42262e-05	0.000139112	8.84106e-05
acro	QKI-HepG2	478	43.0562	83.7667	63.4114	24.4883	1.75824	3.42068	2.58946	3.50533e-05	0.000148626	8.70418e-05
acro	LARP4-HepG2	558	70.4687	59.1314	64.8001	26.2741	2.68206	2.25056	2.46631	0.000100301	6.92006e-05	8.43926e-05
acro	FASTKD2-K562	460	88.2389	111.511	99.8751	56.1035	1.57279	1.9876	1.78019	5.76485e-05	0.000110511	8.30995e-05
acro	PHF6-K562	680	59.5224	71.4612	65.4918	27.4387	2.16928	2.60439	2.38684	6.64995e-05	9.86841e-05	8.21988e-05
acro	SLTM-HepG2	227	79.9665	130.286	105.126	61.977	1.29026	2.10216	1.69621	2.94008e-05	0.00013965	8.01394e-05
acro	TRA2A-HepG2	218	81.7163	65.8582	73.7873	35.1508	2.32474	1.87359	2.09917	9.94544e-05	5.96549e-05	7.89388e-05
acro	KHDRBS1-K562	353	113.342	61.7692	87.5556	47.7387	2.37421	1.2939	1.83406	0.000141388	2.29614e-05	7.66146e-05
acro	DDX52-HepG2	642	71.6585	88.251	79.9548	41.2442	1.73742	2.13972	1.93857	5.7108e-05	9.68485e-05	7.63562e-05
acro	NCBP2-K562	566	40.3852	38.1662	39.2757	10.7775	3.74717	3.54128	3.64422	7.6966e-05	6.96256e-05	7.32732e-05
acro	SUB1-HepG2	632x	38.1825	49.614	43.8982	14.8129	2.57765	3.34938	2.96351	5.21594e-05	8.65215e-05	6.8802e-05
acro	YBX3-HepG2	729	36.8963	29.2555	33.0759	7.86311	4.69233	3.72061	4.20647	8.22899e-05	5.5455e-05	6.85534e-05
acro	CPEB4-K562	700	56.0947	36.9082	46.5015	16.7553	3.34788	2.20278	2.77533	9.7787e-05	4.20504e-05	6.84808e-05
acro	GRWD1-K562	645	50.5359	54.4605	52.4982	21.6278	2.33662	2.51808	2.42735	6.18775e-05	7.25591e-05	6.71653e-05
acro	KHSRP-K562	439	60.6456	97.6662	79.1559	44.234	1.37102	2.20794	1.78948	2.76087e-05	0.000111603	6.64546e-05
acro	NPM1-K562	354	86.7826	34.7373	60.76	28.6544	3.0286	1.21229	2.12044	0.000138735	9.64761e-06	6.5886e-05
acro	UCHL5-K562	610	68.124	56.1507	62.1373	30.5442	2.23034	1.83834	2.03434	7.88375e-05	4.93232e-05	6.36636e-05
acro	SUPV3L1-HepG2	650	53.9203	71.0831	62.5017	31.6216	1.70517	2.24793	1.97655	4.15142e-05	8.30675e-05	6.14382e-05
acro	ILF3-K562	338	95.0358	86.9619	90.9989	57.5043	1.65267	1.51227	1.58247	6.88821e-05	5.18914e-05	6.02575e-05
acro	WDR3-K562	685	60.5925	82.276	71.4343	40.3565	1.50143	2.03873	1.77008	3.55277e-05	8.45526e-05	5.88486e-05
acro	EIF3G-K562	646	49.8417	48.6552	49.2485	22.466	2.21854	2.16573	2.19213	5.72986e-05	5.42434e-05	5.57658e-05
acro	SLBP-K562	262	49.892	51.0278	50.4599	23.5193	2.12132	2.16961	2.14547	5.4131e-05	5.70204e-05	5.55711e-05
acro	MTPAP-K562	470	55.4434	73.3876	64.4155	35.5535	1.55943	2.06414	1.81179	3.55404e-05	7.67299e-05	5.52308e-05
acro	TROVE2-K562	447	64.4975	79.1552	71.8264	42.4748	1.51849	1.86358	1.69104	3.88686e-05	7.10875e-05	5.44377e-05
acro	FTO-K562	464	54.493	53.811	54.152	27.3556	1.99203	1.9671	1.97956	5.41791e-05	5.25232e-05	5.33496e-05
acro	DGCR8-K562	341	72.5066	77.5214	75.014	46.1092	1.5725	1.68126	1.62688	4.73511e-05	5.81055e-05	5.26678e-05
acro	HNRNPM-K562	224	70.9821	55.2355	63.1088	35.9274	1.97571	1.53742	1.75656	6.97307e-05	3.42742e-05	5.1292e-05
acro	APOBEC3C-K562	374x4000fix	37.5373	39.3844	38.4608	15.6571	2.39746	2.51544	2.45645	4.73536e-05	5.2413e-05	4.98673e-05
acro	DDX42-K562	241	71.6153	99.8795	85.7474	57.6094	1.24312	1.73374	1.48843	2.24846e-05	7.92927e-05	4.92009e-05
acro	MATR3-HepG2	695	67.0852	76.9681	72.0267	46.6981	1.43657	1.64821	1.54239	3.50608e-05	5.5486e-05	4.50287e-05
acro	U2AF1-K562	244	58.2826	26.1341	42.2084	20.4605	2.84855	1.2773	2.06292	8.802e-05	9.2278e-06	4.40947e-05
acro	LIN28B-HepG2	387	39.8414	37.141	38.4912	17.4464	2.28365	2.12887	2.20626	4.74647e-05	4.0487e-05	4.39417e-05
acro	PUM1-K562	690	44.8656	21.1941	33.0298	13.2195	3.39389	1.60324	2.49856	7.90952e-05	1.44329e-05	4.36356e-05
acro	IGF2BP3-HepG2	211	84.9039	49.2783	67.0911	42.9821	1.97533	1.14648	1.56091	8.33838e-05	9.71854e-06	4.30984e-05
acro	GEMIN5-K562	677	71.5164	103.751	87.6338	62.3857	1.14636	1.66306	1.40471	1.40929e-05	7.61367e-05	4.29643e-05
acro	UPF1-K562	465	65.6154	71.9815	68.7985	45.3137	1.44803	1.58851	1.51827	3.50444e-05	4.80605e-05	4.14462e-05
acro	DDX51-K562	586	73.4321	83.5689	78.5005	54.6762	1.34304	1.52843	1.43573	3.12452e-05	5.11487e-05	4.09607e-05
acro	QKI-K562	466	44.2512	34.4537	39.3525	20.1673	2.1942	1.7084	1.9513	5.01675e-05	2.66204e-05	3.79529e-05
acro	HNRNPM-HepG2	222	70.6701	102.525	86.5974	64.0047	1.10414	1.60183	1.35299	1.01003e-05	6.96886e-05	3.77692e-05
acro	YBX3-K562	551	43.0321	33.0043	38.0182	19.3604	2.22269	1.70473	1.96371	4.95862e-05	2.53983e-05	3.70139e-05
acro	METAP2-K562	509	49.5654	48.7223	49.1438	29.4548	1.68276	1.65414	1.66845	3.72153e-05	3.53764e-05	3.62932e-05
acro	WRN-K562	416	61.4401	83.2438	72.3419	52.0166	1.18116	1.60033	1.39075	1.47585e-05	5.64702e-05	3.44247e-05
acro	SMNDC1-HepG2	344	30.2326	61.3641	45.7984	27.4029	1.10326	2.23932	1.67129	4.28626e-06	7.13703e-05	3.3935e-05
acro	U2AF2-K562	242	35.8533	53.3378	44.5956	26.8628	1.33468	1.98556	1.66012	1.49328e-05	5.27803e-05	3.26123e-05
acro	EXOSC5-K562	491	51.138	48.1561	49.647	31.5795	1.61934	1.52492	1.57213	3.55618e-05	2.93141e-05	3.24057e-05
acro	XPO5-HepG2	655	49.7181	53.7127	51.7154	34.5292	1.43989	1.55557	1.49773	2.61495e-05	3.4239e-05	3.01386e-05
acro	AQR-K562	670	71.4447	77.5543	74.4995	56.2968	1.26907	1.3776	1.32333	2.45609e-05	3.5842e-05	3.01111e-05
acro	RBM22-K562	331	43.8349	33.2189	38.5269	22.7412	1.92755	1.46074	1.69414	4.15015e-05	1.81606e-05	2.93019e-05
acro	POLR2G-HepG2	484	22.6866	32.9669	27.8267	14.0788	1.61139	2.34159	1.97649	1.56154e-05	4.04664e-05	2.7352e-05
acro	DKC1-HepG2	544	41.151	92.9698	67.0604	50.9762	0.807259	1.82379	1.31552	-1.27114e-05	8.05991e-05	2.65316e-05
acro	PABPN1-HepG2	750	34.4143	28.8992	31.6568	18.0037	1.91151	1.60518	1.75835	3.21676e-05	1.97305e-05	2.57756e-05
acro	PUM2-K562	441	70.5603	58.4918	64.526	48.9351	1.44192	1.19529	1.3186	3.7255e-05	1.50537e-05	2.57466e-05
acro	DHX30-HepG2	654	44.4153	54.8723	49.6438	35.4694	1.25222	1.54703	1.39962	1.4412e-05	3.45423e-05	2.40792e-05
acro	GRSF1-HepG2	596	36.4217	39.4576	37.9396	24.5709	1.48231	1.60587	1.54409	2.0682e-05	2.69636e-05	2.3779e-05
acro	LIN28B-K562	325	60.0485	44.209	52.1287	38.1348	1.57464	1.15928	1.36696	3.93328e-05	9.42667e-06	2.35085e-05
acro	PABPC4-K562	406	37.8361	47.4948	42.6654	30.0029	1.26108	1.58301	1.42204	1.26622e-05	3.14733e-05	2.16726e-05
acro	UTP18-K562	686	22.9484	37.4748	30.2116	18.5548	1.23679	2.01968	1.62824	7.03603e-06	3.80042e-05	2.12481e-05
acro	PUS1-K562	668	37.7229	41.2578	39.4904	27.2542	1.38411	1.51381	1.44896	1.76906e-05	2.46799e-05	2.11282e-05
acro	FMR1-K562	236	27.6482	64.1646	45.9064	34.1639	0.809281	1.87814	1.34371	-8.44064e-06	5.83452e-05	1.95664e-05
acro	UCHL5-HepG2	629	39.548	26.7935	33.1707	22.1968	1.78169	1.20709	1.49439	3.29534e-05	7.27517e-06	1.92243e-05
acro	ZNF622-K562	570	33.3116	34.1857	33.7486	23.8612	1.39606	1.43269	1.41437	1.60348e-05	1.7733e-05	1.68798e-05
acro	FKBP4-HepG2	223	62.8137	68.0371	65.4254	56.6299	1.1092	1.20143	1.15531	9.39155e-06	1.80132e-05	1.36272e-05
acro	DDX3X-K562	350	34.8157	33.1296	33.9727	25.9493	1.34168	1.27671	1.30919	1.47633e-05	1.16758e-05	1.32044e-05
acro	MATR3-K562	716	41.2967	49.2326	45.2647	37.7757	1.09321	1.30329	1.19825	5.30954e-06	1.88147e-05	1.18109e-05
acro	SSB-HepG2	730	15.2739	10.502	12.8879	7.05071	2.16629	1.4895	1.82789	1.70338e-05	6.03685e-06	1.12149e-05
acro	RBM15-K562	514	45.0201	45.0305	45.0253	38.4491	1.1709	1.17117	1.17104	1.02474e-05	1.02647e-05	1.02561e-05
acro	NKRF-HepG2	546	50.2302	70.571	60.4006	54.3863	0.923583	1.29759	1.11059	-5.76075e-06	2.65228e-05	9.13981e-06
acro	EIF3H-HepG2	545	35.7662	46.7296	41.2479	36.3979	0.982644	1.28385	1.13325	-9.0343e-07	1.68451e-05	7.44378e-06
acro	XRCC6-HepG2	311	68.9262	37.5514	53.2388	48.7775	1.41307	0.769851	1.09146	3.43829e-05	-1.417e-05	6.72204e-06
acro	TROVE2-HepG2	503	88.4282	88.4718	88.45	84.0753	1.05177	1.05229	1.05203	6.43974e-06	6.50588e-06	6.4728e-06
acro	SUGP2-HepG2	652	29.444	41.5409	35.4924	31.3435	0.939396	1.32534	1.13237	-2.65567e-06	1.68809e-05	6.36543e-06
acro	ABCF1-K562	734	12.2127	13.0309	12.6218	8.9461	1.36514	1.45661	1.41087	5.48409e-06	7.07072e-06	6.26784e-06
acro	DDX55-K562	550	32.4244	41.9996	37.212	33.4719	0.968706	1.25477	1.11174	-1.48727e-06	1.37518e-05	5.6867e-06
acro	G3BP1-HepG2	712	14.6173	12.9159	13.7666	10.4638	1.39694	1.23434	1.31564	7.04953e-06	3.92304e-06	5.44834e-06
acro	RBM15-HepG2	552	51.2756	47.2166	49.2461	46.6955	1.09808	1.01116	1.05462	6.92154e-06	7.55862e-07	3.77834e-06
acro	U2AF2-HepG2	272	45.962	73.8017	59.8819	57.4204	0.800448	1.28529	1.04287	-1.47593e-05	2.6723e-05	3.62628e-06
acro	IGF2BP2-K562	226	32.245	75.5156	53.8803	51.8245	0.622197	1.45714	1.03967	-2.20736e-05	4.10155e-05	3.02396e-06
acro	FXR2-HepG2	713	8.19947	15.6758	11.9376	10.542	0.777787	1.48698	1.13238	-2.97273e-06	8.97263e-06	2.14117e-06
acro	SSB-K562	738	7.75799	8.39298	8.07549	7.43578	1.04333	1.12873	1.08603	4.74767e-07	1.46623e-06	9.61506e-07
acro	DDX55-HepG2	595	21.7769	39.9525	30.8647	30.6109	0.711409	1.30517	1.00829	-1.06979e-05	1.53513e-05	3.67641e-07
acro	FXR1-K562	315	79.6816	64.1691	71.9254	73.7027	1.08112	0.870649	0.975885	8.96656e-06	-1.28234e-05	-2.53294e-06
acro	BUD13-K562	508	46.9596	47.0403	46.9999	49.2183	0.954109	0.955748	0.954928	-3.18267e-06	-3.07162e-06	-3.12717e-06
acro	EXOSC5-HepG2	722reseq2	6.29531	5.91405	6.10468	8.73497	0.720702	0.677054	0.698878	-2.97469e-06	-3.32757e-06	-3.15543e-06
acro	DDX3X-HepG2	492	24.9428	52.1433	38.5431	40.936	0.609311	1.27378	0.941544	-1.78278e-05	1.82039e-05	-3.34937e-06
acro	GRWD1-HepG2	628	26.0816	30.9186	28.5001	31.0287	0.840563	0.99645	0.918507	-6.53533e-06	-1.58621e-07	-3.49519e-06
acro	UPF1-HepG2	726	36.3346	32.467	34.4008	36.9746	0.982691	0.878089	0.93039	-9.15282e-07	-6.08958e-06	-3.58088e-06
acro	NIP7-HepG2	703	1.57612	1.32136	1.44874	8.59249	0.18343	0.153781	0.168605	-3.85629e-06	-3.56907e-06	-3.72077e-06
acro	SERBP1-K562	693	1.32584	1.11957	1.2227	17.0433	0.0777923	0.0656896	0.071741	-4.8847e-06	-4.39787e-06	-4.64757e-06
acro	SBDS-K562	352	17.4801	11.0971	14.2886	20.033	0.872566	0.553941	0.713254	-3.4377e-06	-9.4569e-06	-6.96588e-06
acro	ZNF800-K562	737	13.7679	10.9715	12.3697	18.7772	0.733227	0.5843	0.658764	-6.16345e-06	-8.50531e-06	-7.44863e-06
acro	PCBP1-K562	719	11.8751	15.2382	13.5566	20.5632	0.577492	0.741039	0.659266	-9.40659e-06	-6.58865e-06	-8.14846e-06
acro	SF3B4-K562	507	28.1286	21.7923	24.9605	31.9501	0.880392	0.682073	0.781233	-5.16953e-06	-1.20294e-05	-8.89031e-06
acro	RPS11-K562	614	5.40358	6.83825	6.12092	18.6803	0.289267	0.366068	0.327668	-9.66986e-06	-9.9142e-06	-9.85281e-06
acro	BCLAF1-HepG2	643	31.3648	30.5632	30.964	38.8804	0.8067	0.786083	0.796391	-9.71985e-06	-1.0613e-05	-1.01702e-05
acro	FXR2-K562	237	17.8328	44.1627	30.9977	39.0046	0.457197	1.13224	0.794721	-2.01352e-05	7.9133e-06	-1.02751e-05
acro	XRCC6-K562	480	33.6562	34.2664	33.9613	42.0947	0.799535	0.814032	0.806783	-1.08631e-05	-1.01718e-05	-1.05194e-05
acro	FTO-HepG2	723reseq1	12.0622	7.3958	9.72901	20.8975	0.577209	0.353909	0.465559	-9.56333e-06	-1.1083e-05	-1.07307e-05
acro	UTP18-HepG2	621	16.31	15.2881	15.799	25.628	0.636411	0.59654	0.616475	-1.06336e-05	-1.13944e-05	-1.10259e-05
acro	HNRNPC-HepG2	203	32.9601	62.4044	47.6822	56.7645	0.580646	1.09936	0.840001	-2.58496e-05	8.52809e-06	-1.19939e-05
acro	SDAD1-K562	740	5.3248	4.55679	4.94079	27.8072	0.19149	0.163871	0.17768	-1.26978e-05	-1.18903e-05	-1.23156e-05
acro	RPS3-HepG2	540	6.65352	11.5591	9.10633	23.9487	0.277823	0.482661	0.380242	-1.22941e-05	-1.21477e-05	-1.27034e-05
acro	WDR43-K562	517	26.849	28.5109	27.68	38.0823	0.705026	0.748664	0.726845	-1.35387e-05	-1.19064e-05	-1.27405e-05
acro	NOL12-HepG2	539	12.5951	7.37093	9.983	25.4358	0.495171	0.289786	0.392478	-1.27714e-05	-1.31714e-05	-1.34702e-05
acro	PCBP1-HepG2	692	10.689	10.3932	10.5411	25.5775	0.417906	0.40634	0.412123	-1.34548e-05	-1.35032e-05	-1.34805e-05
acro	ZNF800-HepG2	743	33.9423	25.171	29.5567	40.5657	0.836724	0.620499	0.728611	-8.72917e-06	-1.73302e-05	-1.35008e-05
acro	SF3A3-HepG2	393	17.7799	27.8228	22.8013	34.4297	0.516411	0.808103	0.662257	-1.69515e-05	-8.55243e-06	-1.35562e-05
acro	GNL3-K562	358	39.4097	31.8689	35.6393	47.9717	0.82152	0.664328	0.742924	-1.11778e-05	-1.88037e-05	-1.5279e-05
acro	SND1-HepG2	302	56.0577	35.9588	46.0083	58.1973	0.963235	0.617878	0.790556	-3.02937e-06	-2.49772e-05	-1.55995e-05
acro	NOLC1-HepG2	553	4.61935	12.0309	8.32511	30.7517	0.150215	0.391227	0.270721	-1.26335e-05	-1.62889e-05	-1.56939e-05
acro	ILF3-HepG2	493	28.1467	19.197	23.6719	37.6487	0.747615	0.509898	0.628757	-1.18113e-05	-1.86541e-05	-1.58466e-05
acro	SDAD1-HepG2	744	5.00687	5.34425	5.17556	47.9051	0.104516	0.111559	0.108038	-1.63134e-05	-1.69099e-05	-1.66156e-05
acro	NSUN2-K562	452	29.0489	17.536	23.2924	39.64	0.732817	0.442382	0.587599	-1.30277e-05	-2.06335e-05	-1.78675e-05
acro	UTP3-K562	475	32.6509	13.0422	22.8466	40.9942	0.796478	0.318148	0.557313	-1.07191e-05	-2.15487e-05	-1.92697e-05
acro	PPIG-HepG2	495	16.4443	22.9839	19.7141	40.4287	0.406749	0.568506	0.487628	-2.13413e-05	-1.87262e-05	-2.04268e-05
acro	WDR43-HepG2	602	16.2297	12.7577	14.4937	39.4999	0.410878	0.322981	0.36693	-2.08262e-05	-2.08012e-05	-2.0964e-05
acro	DDX21-K562	284x4000fix	61.0985	53.2983	57.1984	73.7505	0.828449	0.722685	0.775567	-1.65892e-05	-2.49735e-05	-2.09733e-05
acro	AATF-K562	511	29.9521	30.6428	30.2975	49.3888	0.606456	0.620441	0.613448	-2.16113e-05	-2.11017e-05	-2.13593e-05
acro	RPS3-K562	530	10.8652	17.0849	13.975	40.3912	0.269	0.422985	0.345992	-2.05823e-05	-2.12078e-05	-2.13984e-05
acro	NIPBL-K562	565	46.3331	39.1191	42.7261	60.6662	0.763738	0.644825	0.704281	-1.80167e-05	-2.47632e-05	-2.16099e-05
acro	SF3B4-HepG2	228	21.891	38.5339	30.2124	49.6966	0.440492	0.775382	0.607937	-2.58929e-05	-1.41428e-05	-2.16927e-05
acro	DDX24-K562	483	17.2919	16.5532	16.9226	43.0994	0.401211	0.38407	0.392641	-2.27833e-05	-2.28526e-05	-2.28238e-05
acro	BUD13-HepG2	497	16.4118	14.4427	15.4272	43.2494	0.379469	0.333939	0.356704	-2.29428e-05	-2.28532e-05	-2.29434e-05
acro	SND1-K562	316	78.0733	77.3674	77.7203	96.0527	0.812817	0.805468	0.809143	-2.33437e-05	-2.41464e-05	-2.37462e-05
acro	LARP7-HepG2	298	22.5514	22.2904	22.4209	49.2471	0.457924	0.452622	0.455273	-2.54114e-05	-2.54917e-05	-2.54521e-05
acro	LARP7-K562	243	22.3481	20.4126	21.3803	56.7765	0.393614	0.359526	0.37657	-3.00614e-05	-3.01256e-05	-3.01251e-05
acro	PRPF8-K562	278	20.1297	40.1889	30.1593	63.4767	0.31712	0.633129	0.475124	-3.33529e-05	-2.65017e-05	-3.23797e-05
acro	PRPF8-HepG2	291	26.2827	19.5881	22.9354	81.5531	0.322277	0.240188	0.281233	-4.29361e-05	-4.03077e-05	-4.19756e-05
acro	AQR-HepG2	762	38.6032	52.2222	45.4127	96.0739	0.401807	0.543563	0.472685	-5.07796e-05	-4.59284e-05	-4.90933e-05
Alu	ILF3-HepG2	493	77887.5	95539.3	86713.4	15929.2	4.88959	5.99773	5.44366	0.17834	0.246913	0.211978
Alu	ILF3-K562	338	70298.5	52115.1	61206.8	14898.4	4.71854	3.49805	4.10829	0.157352	0.0941485	0.124772
Alu	HNRNPA1-HepG2	283	36157.8	34231.8	35194.8	10383.1	3.48238	3.29689	3.38963	0.0650867	0.0589165	0.0619826
Alu	TAF15-HepG2	388	33573.3	31220.9	32397.1	12097.3	2.77526	2.58081	2.67804	0.0494408	0.0427048	0.046042
Alu	HNRNPC-K562	699	22150.1	19664.2	20907.2	4780.87	4.63308	4.1131	4.37309	0.0489954	0.0401194	0.0445041
Alu	SLTM-HepG2	227	84463.2	28130.5	56296.9	33037.9	2.55655	0.851462	1.70401	0.11438	-0.00652591	0.0432884
Alu	HNRNPU-HepG2	281	38361.4	38395.9	38378.7	18244.8	2.10259	2.10449	2.10354	0.0411299	0.0412168	0.0411734
Alu	KHDRBS1-K562	353	25987.6	24645.5	25316.5	9518.09	2.73034	2.58933	2.65983	0.037658	0.0338279	0.0357302
Alu	HNRNPA1-K562	247	25662.1	26658.9	26160.5	10874	2.35995	2.45162	2.40578	0.031789	0.0344896	0.0331324
Alu	TAF15-K562	339	25781.1	26306.8	26044	11263.1	2.28899	2.33566	2.31233	0.030801	0.0321951	0.0314962
Alu	LIN28B-K562	325	23178.4	18614	20896.2	7774.7	2.98126	2.39418	2.68772	0.0365273	0.0234449	0.0298059
Alu	NCBP2-HepG2	477	13140.7	19325.8	16233.2	4694.08	2.79941	4.11706	3.45824	0.0195155	0.0394558	0.0290581
Alu	QKI-HepG2	478	20115.1	25082.2	22598.7	10030.2	2.00546	2.50068	2.25307	0.0201942	0.0331667	0.0264832
Alu	HNRNPC-HepG2	203	18641.1	37907.1	28274.1	15434.1	1.20779	2.45607	1.83193	0.00507735	0.0491409	0.0246936
Alu	FUS-K562	689	23654.7	23293.5	23474.1	11953.5	1.97889	1.94867	1.96378	0.0232925	0.0224198	0.0228551
Alu	HNRNPU-K562	249	33298.4	25404.9	29351.7	17379.9	1.91592	1.46174	1.68883	0.0312351	0.013914	0.0221906
Alu	HNRNPUL1-HepG2	321	32034	29739.6	30886.8	19857.6	1.61319	1.49765	1.55542	0.0221008	0.0173292	0.0196843
Alu	PPIL4-K562	414	15966.9	12150.7	14058.8	5522.96	2.891	2.20003	2.54552	0.0244544	0.0138216	0.0189506
Alu	SRSF9-HepG2	216	17944.5	17559.3	17751.9	8531.92	2.10322	2.05807	2.08065	0.0192473	0.0182844	0.0187643
Alu	SRSF1-HepG2	301	19283.8	19836.6	19560.2	10071.5	1.91469	1.96958	1.94214	0.0180711	0.019398	0.0187317
Alu	U2AF1-HepG2	282	16047	19372.5	17709.7	8597.93	1.86637	2.25316	2.05977	0.0144461	0.0227036	0.0184621
Alu	TIA1-K562	285	16955	18054.3	17504.7	8500.97	1.99448	2.1238	2.05914	0.0168873	0.0196187	0.0182405
Alu	POLR2G-HepG2	484	12782.4	15698	14240.2	6081.29	2.10192	2.58136	2.34164	0.013699	0.021477	0.0174802
Alu	LSM11-HepG2	592	23788.5	21118.1	22453.3	13254.1	1.7948	1.59332	1.69406	0.0200732	0.0141922	0.0170754
Alu	SAFB2-K562	267	33182.8	29551.8	31367.3	22940.7	1.44646	1.28818	1.36732	0.0176707	0.0107964	0.0141577
Alu	LIN28B-HepG2	387	12567.6	13657	13112.3	6642.11	1.89212	2.05612	1.97412	0.0115622	0.0142023	0.0128659
Alu	CSTF2T-HepG2	292	24813.5	25588.3	25200.9	17901.6	1.38611	1.42939	1.40775	0.0116881	0.0131881	0.0124338
Alu	EWSR1-K562	440	21539.9	18347.5	19943.7	13095.9	1.64478	1.40101	1.52289	0.0154634	0.00892547	0.0121022
Alu	PABPN1-HepG2	750	22424.3	19261.8	20843.1	14596.1	1.53632	1.31966	1.42799	0.0138915	0.00770789	0.0107131
Alu	SAFB-K562	746	35102.9	35464.8	35283.9	28801.5	1.21879	1.23135	1.22507	0.01002	0.0106482	0.0103334
Alu	HNRNPL-K562	560	18685.6	19050.9	18868.3	13623.5	1.37158	1.39839	1.38498	0.00851754	0.00921618	0.00886559
Alu	SRSF1-K562	312	13344.1	13077.6	13210.9	8342.37	1.59956	1.56761	1.58359	0.00904293	0.00848177	0.00876138
Alu	HLTF-K562	522	29353	34334.6	31843.8	26692.6	1.09967	1.2863	1.19298	0.00402345	0.0124713	0.00810667
Alu	YBX3-HepG2	729	7719.6	9283.91	8501.76	5028.07	1.5353	1.84642	1.69086	0.00477474	0.00821373	0.00644226
Alu	RBM22-HepG2	494	15025	21272	18148.5	14269.7	1.05293	1.49071	1.27182	0.00111795	0.0122526	0.00629556
Alu	NONO-K562	405	13637.8	12898.5	13268.1	9727.24	1.40202	1.32601	1.36402	0.0066485	0.0052509	0.00594227
Alu	SAFB-HepG2	745	29852	33138.5	31495.3	27670	1.07886	1.19763	1.13825	0.00326893	0.0086222	0.00588369
Alu	QKI-K562	466	10546.9	8586.48	9566.7	6381.64	1.6527	1.3455	1.4991	0.00764464	0.00367619	0.00558784
Alu	SSB-HepG2	730	8135.88	6636.37	7386.12	4477.44	1.81708	1.48218	1.64963	0.00701007	0.00376761	0.00533384
Alu	SRSF7-HepG2	209	15357	12962.2	14159.6	10961.6	1.40098	1.18251	1.29175	0.00747023	0.00313498	0.00522948
Alu	LSM11-K562	444	14300.6	18289.9	16295.3	13086.5	1.09277	1.39762	1.24519	0.00183039	0.00883344	0.00515535
Alu	ZC3H8-K562	683	10757.7	10182.4	10470	7791.9	1.38062	1.3068	1.34371	0.00500571	0.00393075	0.00446253
Alu	DGCR8-HepG2	383	17127.8	18485.3	17806.6	15095.1	1.13466	1.22459	1.17963	0.00312175	0.00540324	0.00424383
Alu	BCCIP-HepG2	230	11895.4	14940.1	13417.8	10826.7	1.09871	1.37993	1.23932	0.00161547	0.00694113	0.00415343
Alu	RBM22-K562	331	8983.23	8345.73	8664.48	6259.55	1.43512	1.33328	1.3842	0.00468183	0.00346329	0.0040641
Alu	UPF1-K562	465	23816.5	22960.5	23388.5	20821.9	1.14382	1.10271	1.12327	0.00461707	0.00323868	0.00392222
Alu	GTF2F1-K562	342	12797	12252	12524.5	10385.7	1.23217	1.1797	1.20593	0.00385448	0.00292105	0.00338349
Alu	YWHAG-K562	367	7376.57	6668.22	7022.4	5257.23	1.40313	1.26839	1.33576	0.00360454	0.00228719	0.00293297
Alu	AGGF1-HepG2	543	31770.4	20630.5	26200.4	24266.2	1.30924	0.850172	1.07971	0.0123502	-0.00483112	0.00289882
Alu	DDX42-K562	241	18346.8	22933.4	20640.1	18964.9	0.967408	1.20926	1.08833	-0.00087704	0.00628656	0.00252057
Alu	XRN2-K562	245	19219.5	19677.4	19448.4	18266.8	1.05215	1.07722	1.06469	0.00140961	0.00211172	0.00175872
Alu	FTO-K562	464	9904.44	9889.35	9896.9	9062.52	1.0929	1.09124	1.09207	0.0012694	0.0012457	0.00125754
Alu	FAM120A-K562	279	14283.4	17648.5	15966	15141.3	0.943345	1.16559	1.05447	-0.00120184	0.00390138	0.00122163
Alu	FUS-HepG2	694	27444.6	26202.5	26823.5	26275	1.04451	0.997241	1.02088	0.00172427	-0.00010444	0.000799544
Alu	FKBP4-HepG2	223	14760.9	15816.1	15288.5	14893.5	0.9911	1.06195	1.02653	-0.000190378	0.00137157	0.000577458
Alu	SLBP-K562	262	6603.88	7121.49	6862.68	6578.81	1.00381	1.08249	1.04315	3.62413e-05	0.000814353	0.000418255
Alu	ZNF622-K562	570	9447.9	9255.64	9351.77	9103.77	1.0378	1.01668	1.02724	0.00050574	0.00022092	0.000362617
Alu	ZC3H11A-K562	684	26301.2	24886.6	25593.9	25356.6	1.03725	0.981465	1.00936	0.00138785	-0.000671723	0.000343963
Alu	DDX59-HepG2	603	15464	13970.8	14717.4	14953.4	1.03415	0.934294	0.984223	0.000749203	-0.00136986	-0.000337662
Alu	TIAL1-HepG2	753	23431.6	26438.5	24935	25214.4	0.929293	1.04855	0.98892	-0.00247893	0.00180815	-0.000400822
Alu	GTF2F1-HepG2	384	10206.9	12321.3	11264.1	11611.8	0.879015	1.0611	0.97006	-0.0018989	0.0010543	-0.000493982
Alu	U2AF2-K562	242	11130	12126.4	11628.2	11985.5	0.928622	1.01175	0.970186	-0.0011891	0.00020438	-0.000507762
Alu	TARDBP-K562	340	7196.63	7120.28	7158.45	7609.62	0.945727	0.935694	0.940711	-0.000579357	-0.000682774	-0.000631212
Alu	YBX3-K562	551	9210.75	8243.24	8726.99	9187.1	1.00257	0.897262	0.949918	3.41564e-05	-0.00128923	-0.000646891
Alu	TRA2A-K562	240	6575.93	5176.59	5876.26	6571.72	1.00064	0.787708	0.894174	6.07864e-06	-0.00178213	-0.000948263
Alu	PABPC4-K562	406	13331.7	14151.9	13741.8	14486.4	0.920295	0.976909	0.948602	-0.00159757	-0.000476981	-0.00104611
Alu	SERBP1-K562	693	207.936	134.721	171.329	11861.5	0.0175303	0.0113578	0.0144441	-0.0012131	-0.000870321	-0.0010474
Alu	U2AF1-K562	244	8469.01	7002.73	7735.87	8641.85	0.98	0.810328	0.895164	-0.000246846	-0.00212479	-0.00123601
Alu	NIP7-HepG2	703	262.305	337.687	299.996	5459.26	0.0480477	0.0618558	0.0549518	-0.00114874	-0.0013558	-0.00125569
Alu	CPSF6-K562	258	13901.6	14604.8	14253.2	15330.9	0.906767	0.952636	0.929701	-0.00196285	-0.00102239	-0.00149887
Alu	NPM1-K562	354	5262.18	4669.97	4966.08	6173.17	0.852428	0.756495	0.804461	-0.00121215	-0.00188012	-0.00155888
Alu	U2AF2-HepG2	272	16791.7	16079.3	16435.5	17622.1	0.952873	0.912451	0.932662	-0.00116943	-0.00212538	-0.00165297
Alu	CPEB4-K562	700	12517.4	11663.4	12090.4	13521.8	0.925716	0.862561	0.894138	-0.00139391	-0.00248783	-0.00195175
Alu	ZRANB2-K562	548	7305.21	5127.64	6216.43	7770.2	0.940157	0.659911	0.800034	-0.000650355	-0.00307482	-0.00200086
Alu	SSB-K562	738	4690.05	4780.76	4735.4	6396.39	0.733234	0.747416	0.740325	-0.00209952	-0.002008	-0.00205408
Alu	NCBP2-K562	566	5640.25	4829.31	5234.78	6880.28	0.819771	0.701906	0.760838	-0.00161711	-0.00246609	-0.00206428
Alu	HNRNPK-HepG2	206	14135.3	14801.1	14468.2	15979.8	0.884571	0.926235	0.905403	-0.00250125	-0.00163626	-0.00207428
Alu	SRSF7-K562	376	10562.1	9134.16	9848.12	11410	0.925684	0.800537	0.863111	-0.00117671	-0.00293169	-0.00209157
Alu	CSTF2T-K562	275	19548.8	17017.2	18283	19950.8	0.979848	0.852957	0.916403	-0.000574142	-0.00390468	-0.00230268
Alu	APOBEC3C-K562	374x4000fix	3507.8	5267.75	4387.78	6445.16	0.544254	0.817319	0.680786	-0.00307862	-0.00153307	-0.00243401
Alu	SMNDC1-K562	445	5870.86	5932.59	5901.73	8018.97	0.732122	0.73982	0.735971	-0.00264098	-0.00257922	-0.00261021
Alu	DDX3X-K562	350	6443.18	3810.38	5126.78	7344.36	0.877297	0.518818	0.698057	-0.00121688	-0.00360729	-0.00265866
Alu	TIA1-HepG2	215	21696.3	15953.2	18824.8	21068.8	1.02978	0.757196	0.893488	0.000918558	-0.00640141	-0.00305863
Alu	SBDS-K562	352	2600.75	2302.91	2451.83	5853.44	0.444312	0.393429	0.418871	-0.0030438	-0.00309932	-0.00307809
Alu	SUPV3L1-K562	663	17266.7	17256.8	17261.8	19553.6	0.883043	0.882539	0.882791	-0.0030984	-0.00311084	-0.00310462
Alu	RPS11-K562	614	932.155	1115.76	1023.96	8775.99	0.106217	0.127138	0.116677	-0.00301545	-0.00331999	-0.00317366
Alu	ABCF1-K562	734	1315.05	774.067	1044.56	8590.53	0.153081	0.090107	0.121594	-0.00356066	-0.00268773	-0.0031753
Alu	UCHL5-K562	610	11625.9	8654.41	10140.1	12767.9	0.910558	0.677828	0.794193	-0.00157155	-0.0048552	-0.00337097
Alu	EXOSC5-HepG2	722reseq2	1837.77	1316.28	1577.02	7665.75	0.239738	0.171709	0.205723	-0.00378667	-0.00334593	-0.00359754
Alu	RBFOX2-K562	676	17162.5	15143.8	16153.2	18867.4	0.909636	0.802644	0.85614	-0.00234507	-0.00480312	-0.00361962
Alu	HNRNPK-K562	326	8781.78	9203.88	8992.83	11923.7	0.7365	0.7719	0.7542	-0.00387489	-0.00343778	-0.00365991
Alu	G3BP1-HepG2	712	3276.03	2878.51	3077.27	7047.67	0.46484	0.408434	0.436637	-0.00362066	-0.00371853	-0.00367886
Alu	GRWD1-K562	645	9965.21	10966.5	10465.8	13421.3	0.742495	0.817097	0.779796	-0.00428052	-0.00319585	-0.00375547
Alu	SLTM-K562	256	31586	29091.3	30338.6	33129	0.953425	0.878122	0.915774	-0.00217337	-0.00545482	-0.0038511
Alu	FAM120A-HepG2	297	22993.9	25138.7	24066.3	26920.9	0.854127	0.933797	0.893962	-0.00523058	-0.00248417	-0.00389186
Alu	CSTF2-HepG2	572	26138.6	26309.8	26224.2	29129	0.897339	0.903218	0.900278	-0.00408481	-0.00386371	-0.00397446
Alu	DGCR8-K562	341	12117.7	13420.1	12768.9	16108.6	0.752253	0.8331	0.792677	-0.00497687	-0.00353536	-0.00428008
Alu	RPS3-K562	530	1331.1	1638.03	1484.57	11427.2	0.116485	0.143345	0.129915	-0.00412879	-0.00459049	-0.0043711
Alu	SUB1-HepG2	632x	5831.68	6230.45	6031.06	10053.2	0.580082	0.619748	0.599915	-0.00458178	-0.00430054	-0.00444592
Alu	EXOSC5-K562	491	3778.01	3799.66	3788.83	8637.74	0.437384	0.43989	0.438637	-0.00450727	-0.00450177	-0.00450454
Alu	AGGF1-K562	537	17761.9	19444.4	18603.2	22070.5	0.80478	0.881013	0.842896	-0.00556541	-0.00355375	-0.00458703
Alu	TBRG4-K562	584	11927	9173.69	10550.3	14633.3	0.815058	0.626905	0.720981	-0.00351877	-0.00618015	-0.00497941
Alu	EIF3G-K562	646	5825.77	6916.85	6371.31	10986.1	0.530284	0.629598	0.579941	-0.00533153	-0.00461698	-0.00500799
Alu	SF3B4-HepG2	228	6483.53	5194.11	5838.82	10887.6	0.595495	0.477066	0.536281	-0.00484863	-0.00554596	-0.00524875
Alu	RPS3-HepG2	540	1820.17	3033.96	2427.06	11159.6	0.163102	0.271869	0.217485	-0.00476183	-0.00570086	-0.00534198
Alu	EIF4G2-K562	260	9746.92	11544.3	10645.6	15100.3	0.645478	0.764507	0.704992	-0.00615576	-0.00447225	-0.0053688
Alu	UTP3-K562	475	2803.23	2781.65	2792.44	10650.2	0.263209	0.261182	0.262196	-0.00539823	-0.00538769	-0.00539299
Alu	NOLC1-HepG2	553	942.808	1815.93	1379.37	21052	0.0447847	0.0862593	0.065522	-0.00422458	-0.00641964	-0.00542351
Alu	TROVE2-K562	447	8594.1	7306.73	7950.42	12799.9	0.671421	0.570844	0.621133	-0.00493912	-0.00590991	-0.00546214
Alu	METAP2-K562	509	8016.79	6313.17	7164.98	12214.7	0.656323	0.51685	0.586587	-0.00487038	-0.00601129	-0.00551405
Alu	NOL12-HepG2	539	2996.72	1360.38	2178.55	12595.3	0.237924	0.108007	0.172965	-0.0062075	-0.00436792	-0.00551488
Alu	KHSRP-K562	439	10344.2	15838.8	13091.5	17565.8	0.588886	0.901684	0.745285	-0.00790237	-0.00236482	-0.00555257
Alu	PCBP1-K562	719	2207.75	1903.88	2055.81	13563.1	0.162776	0.140372	0.151574	-0.00578219	-0.00539307	-0.00559574
Alu	FXR1-K562	315	11209.5	10258.9	10734.2	15485.3	0.723881	0.662491	0.693186	-0.0052256	-0.00609405	-0.00567501
Alu	IGF2BP1-K562	220	6024.24	7281.53	6652.88	12135.4	0.496417	0.600022	0.54822	-0.00608674	-0.00536585	-0.0057692
Alu	SF3B4-K562	507	7133.39	4596.14	5864.77	11705.9	0.609384	0.392634	0.501009	-0.00509735	-0.006199	-0.0058477
Alu	LARP7-K562	243	2777.11	1810.1	2293.6	13542.5	0.205067	0.133661	0.169364	-0.00634801	-0.00525535	-0.00587576
Alu	FTO-HepG2	723reseq1	1962.82	1432.18	1697.5	19015.6	0.103221	0.075316	0.0892687	-0.00643056	-0.00534332	-0.00591697
Alu	NOLC1-K562	516	10003.6	14774.4	12389	17286	0.578713	0.854705	0.716709	-0.00789366	-0.00334642	-0.00595342
Alu	SMNDC1-HepG2	344	6587.84	6705.15	6646.49	12374.5	0.532372	0.541853	0.537113	-0.00599159	-0.00592753	-0.00595993
Alu	SDAD1-K562	740	1620.84	1754.02	1687.43	19866.8	0.0815854	0.088289	0.0849372	-0.00586022	-0.00614192	-0.00600297
Alu	PCBP1-HepG2	692	1780.65	1765.62	1773.14	18674.8	0.0953505	0.0945458	0.0949481	-0.0060375	-0.00600814	-0.00602284
Alu	EIF3D-HepG2	625	21117.6	17807.6	19462.6	24188.1	0.873056	0.736211	0.804634	-0.00413596	-0.00786753	-0.00610339
Alu	PHF6-K562	680	1667.69	2195.53	1931.61	17491.3	0.0953439	0.125521	0.110433	-0.00565466	-0.00657341	-0.00614013
Alu	UTP18-K562	686	2958.48	3013.72	2986.1	12557.3	0.235597	0.239997	0.237797	-0.00617021	-0.00620498	-0.00618778
Alu	XRN2-HepG2	235x4000	28116.4	16908.1	22512.2	27320.6	1.02913	0.618877	0.824004	0.00116477	-0.011705	-0.00628715
Alu	SDAD1-HepG2	744	1414.73	1697.72	1556.23	26565	0.0532556	0.0639082	0.0585819	-0.00598563	-0.00673631	-0.00637026
Alu	KHSRP-HepG2	755	20378.5	20830.5	20604.5	25534.1	0.798089	0.815789	0.806939	-0.00663072	-0.00611857	-0.00637643
Alu	GNL3-K562	358	3347.82	5180.2	4264.01	12139.9	0.27577	0.426709	0.351239	-0.0062218	-0.00636479	-0.00643641
Alu	ZNF800-K562	737	2796.54	2050.92	2423.73	15397.6	0.181621	0.133197	0.157409	-0.00688226	-0.00596482	-0.00646507
Alu	DDX55-K562	550	7274.58	8755.71	8015.15	14467.8	0.502811	0.605185	0.553998	-0.00721575	-0.00634397	-0.00682929
Alu	SF3A3-HepG2	393	4693.11	4821.82	4757.47	12869.8	0.364662	0.374663	0.369662	-0.00683021	-0.00682932	-0.00683039
Alu	SF3B1-K562	506	18152.5	18242.5	18197.5	23665.5	0.767042	0.770847	0.768945	-0.00694552	-0.00684975	-0.00689772
Alu	AKAP8L-K562	425	12795	14862.5	13828.7	19606.7	0.652583	0.758032	0.705307	-0.00787872	-0.00594008	-0.0069652
Alu	PCBP2-HepG2	345	8096.54	9047.75	8572.15	15179.1	0.533401	0.596067	0.564734	-0.00734119	-0.00675373	-0.0070665
Alu	UCHL5-HepG2	629	9247.35	10601.1	9924.23	16302.4	0.567237	0.650279	0.608758	-0.0075641	-0.00658192	-0.00710634
Alu	FXR2-HepG2	713	3562.54	3696.46	3629.5	14101.4	0.252638	0.262135	0.257386	-0.00707113	-0.00714016	-0.00710654
Alu	SFPQ-HepG2	437	16546.3	15833.3	16189.8	22056.5	0.750178	0.717851	0.734015	-0.00686165	-0.00757214	-0.00722256
Alu	AATF-K562	511	2757.24	2126.02	2441.63	19314.7	0.142753	0.110073	0.126413	-0.00774345	-0.00676813	-0.0072853
Alu	RBFOX2-HepG2	204	25839.6	21036	23437.8	29364.3	0.879969	0.716382	0.798175	-0.00476678	-0.0101225	-0.0076225
Alu	TBRG4-HepG2	617	14468.9	11793.9	13131.4	19668.5	0.735636	0.599636	0.667636	-0.00640877	-0.00870205	-0.00765385
Alu	DKC1-HepG2	544	1631.16	3379.55	2505.36	21376.7	0.0763058	0.158095	0.117201	-0.00605499	-0.00899344	-0.00774895
Alu	PUS1-K562	668	8800.46	7076.62	7938.54	15650	0.56233	0.45218	0.507255	-0.00730888	-0.00810295	-0.00777355
Alu	NKRF-HepG2	546	14507	14901.7	14704.4	21257.4	0.682446	0.701013	0.691729	-0.00799647	-0.00763694	-0.00781862
Alu	STAU2-HepG2	593	18906	19037.4	18971.7	25245.8	0.748879	0.754084	0.751482	-0.00788749	-0.00775209	-0.00781996
Alu	TRA2A-HepG2	218	6762.14	9645.98	8204.06	15969.1	0.423452	0.604042	0.513747	-0.00838321	-0.00701533	-0.00788303
Alu	WDR43-HepG2	602	3810.88	3198.77	3504.82	16756.7	0.227425	0.190895	0.20916	-0.00814209	-0.00764233	-0.00791151
Alu	PUM1-K562	690	6390.56	4535.96	5463.26	15062.5	0.424271	0.301143	0.362707	-0.00790476	-0.00785391	-0.00799342
Alu	LARP4-K562	461	12516	16098.7	14307.3	21418.9	0.584342	0.751613	0.667977	-0.00970131	-0.00663168	-0.00832872
Alu	UTP18-HepG2	621	2801.13	2434.79	2617.96	25954.5	0.107924	0.09381	0.100867	-0.00899696	-0.00831266	-0.00866406
Alu	SND1-K562	316	11578.9	13048.8	12313.8	20069.9	0.576926	0.650166	0.613546	-0.00918831	-0.00810487	-0.00867825
Alu	AKAP1-K562	697	10961.2	11741.1	11351.1	19293.3	0.568134	0.608558	0.588346	-0.008941	-0.00841289	-0.00868661
Alu	DDX24-K562	483	3013.56	3083.6	3048.58	22627.2	0.133183	0.136279	0.134731	-0.00876499	-0.00886649	-0.00881603
Alu	SND1-HepG2	302	10146.2	7558.42	8852.29	17691.5	0.573504	0.427233	0.500369	-0.00813849	-0.00927345	-0.00884288
Alu	LARP7-HepG2	298	3944.48	3269.45	3606.97	20011.4	0.197112	0.16338	0.180246	-0.00924157	-0.00854536	-0.00891628
Alu	EIF3H-HepG2	545	9551.49	12351.8	10951.7	19308	0.494691	0.639726	0.567208	-0.00969859	-0.00796043	-0.008959
Alu	NSUN2-K562	452	4266.03	2509.6	3387.82	21477.7	0.198626	0.116847	0.157736	-0.00994786	-0.00777302	-0.00902655
Alu	UPF1-HepG2	726	38461.6	25615.7	32038.7	38959.2	0.987228	0.657503	0.822365	-0.000713243	-0.0154958	-0.00903966
Alu	DDX6-K562	577	9110.26	10852.6	9981.41	18917.1	0.481587	0.573689	0.527638	-0.0096034	-0.00870005	-0.00920664
Alu	XRCC6-K562	480	9058.29	8944.42	9001.36	18298.7	0.495024	0.488801	0.491913	-0.009189	-0.00923672	-0.00921312
Alu	PTBP1-K562	368	7114.01	6903.24	7008.62	17671.1	0.40258	0.390652	0.396616	-0.00933823	-0.00936109	-0.0093508
Alu	BUD13-K562	508	9045.05	8741.43	8893.24	18488.9	0.489215	0.472793	0.481004	-0.00932961	-0.00944703	-0.00939019
Alu	PRPF8-K562	278	17758.5	18974.2	18366.3	26197.1	0.677881	0.724285	0.701083	-0.0099607	-0.00883003	-0.00940988
Alu	RBM5-HepG2	501	15986.3	15745.9	15866.1	23945.7	0.667604	0.657564	0.662584	-0.00931896	-0.00952304	-0.00942166
Alu	FASTKD2-K562	460	5694.78	9739.92	7717.35	18126.4	0.314171	0.537334	0.425752	-0.00951244	-0.00872804	-0.00950711
Alu	FUBP3-HepG2	571	18606.1	17164.3	17885.2	25909.8	0.718112	0.662465	0.690288	-0.00888852	-0.0101971	-0.00956376
Alu	IGF2BP2-K562	226	7244.78	9042.34	8143.56	18385.4	0.394052	0.491823	0.442937	-0.00973367	-0.00925745	-0.00956726
Alu	DDX3X-HepG2	492	6581.71	9371.33	7976.52	18776.5	0.350529	0.499099	0.424814	-0.00995413	-0.00939571	-0.00985177
Alu	HNRNPM-K562	224	13637.5	16042.6	14840.1	23543.4	0.579252	0.681407	0.630329	-0.0107428	-0.00887817	-0.00988086
Alu	PPIG-HepG2	495	5984.75	5419.3	5702.03	19009.2	0.314835	0.285089	0.299962	-0.00997856	-0.00981173	-0.00990526
Alu	GPKOW-K562	450	9779.32	10831.5	10305.4	20367.9	0.480134	0.53179	0.505962	-0.0103513	-0.00986822	-0.0101291
Alu	FASTKD2-HepG2	649	9808.27	11095.6	10451.9	20702.9	0.473762	0.535942	0.504852	-0.010571	-0.00998435	-0.0103063
Alu	GRSF1-HepG2	596	7537.23	5408.38	6472.81	19935.3	0.378085	0.271297	0.324691	-0.0105764	-0.0101789	-0.0105045
Alu	WDR43-K562	517	3805.35	5061.34	4433.35	23659.3	0.16084	0.213927	0.187383	-0.0100321	-0.0112605	-0.0107107
Alu	DDX21-K562	284x4000fix	4542.43	3502.68	4022.55	26308.7	0.172659	0.133138	0.152898	-0.0115105	-0.0101893	-0.0108985
Alu	GRWD1-HepG2	628	10016.7	11757.8	10887.2	22091.3	0.45342	0.532237	0.492828	-0.0114298	-0.010698	-0.0111142
Alu	HNRNPUL1-K562	289	19683.7	19035.5	19359.6	28935.6	0.68026	0.657857	0.669059	-0.010941	-0.0115004	-0.0112246
Alu	MTPAP-K562	470	6877.62	8541.86	7709.74	21221.8	0.324082	0.402503	0.363292	-0.01118	-0.0112148	-0.0112624
Alu	BUD13-HepG2	497	6138.32	4536.93	5337.62	23341.2	0.262982	0.194375	0.228679	-0.0118283	-0.0107212	-0.0113617
Alu	WRN-K562	416	10891.4	10636.6	10764	22455.9	0.485015	0.473669	0.479342	-0.0113696	-0.0114668	-0.0114193
Alu	DDX52-K562	681	5765.72	5466.21	5615.96	24264.9	0.237616	0.225273	0.231444	-0.011954	-0.0117537	-0.0118568
Alu	CDC40-HepG2	556	19125.4	17456.4	18290.9	28667.8	0.667139	0.60892	0.63803	-0.0111681	-0.0124931	-0.0118581
Alu	PUM2-K562	441	14716.8	14002.8	14359.8	25693.9	0.572774	0.544986	0.55888	-0.0118317	-0.0122624	-0.0120535
Alu	FMR1-K562	236	7088.56	9287.64	8188.1	22827.2	0.310532	0.406868	0.3587	-0.0119597	-0.0120495	-0.0121114
Alu	ZNF800-HepG2	743	4109.77	5546.48	4828.12	28234.5	0.145558	0.196444	0.171001	-0.0114265	-0.0130221	-0.0123017
Alu	TROVE2-HepG2	503	9599.67	10043.6	9821.66	23856.3	0.402396	0.421006	0.411701	-0.0126074	-0.0125353	-0.012575
Alu	RBM15-HepG2	552	16413.8	13056	14734.9	26712.6	0.614459	0.488757	0.551608	-0.0115325	-0.0134844	-0.0126467
Alu	DDX6-HepG2	589	9255.32	8882.67	9068.99	24043.4	0.384942	0.369443	0.377193	-0.0127472	-0.0127606	-0.0127567
Alu	ZC3H11A-HepG2	641	24880	24800.4	24840.2	36105.8	0.689085	0.686881	0.687983	-0.0133667	-0.0134386	-0.0134027
Alu	HLTF-HepG2	651	29888.7	29554.6	29721.6	40661.8	0.735056	0.726841	0.730948	-0.0132728	-0.0136037	-0.0134389
Alu	IGF2BP1-HepG2	205	15408.7	11540.4	13474.6	27134.1	0.567873	0.42531	0.496592	-0.0125791	-0.0142341	-0.0136075
Alu	DROSHA-K562	481	14975.8	16279.6	15627.7	28592.4	0.523769	0.56937	0.54657	-0.0139724	-0.0132282	-0.0136199
Alu	PRPF4-HepG2	752	12035.6	11231.1	11633.4	26402.9	0.455843	0.425376	0.44061	-0.013641	-0.0138501	-0.0137556
Alu	FXR2-K562	237	5291.41	8341.05	6816.23	27903.5	0.189633	0.298925	0.244279	-0.0126926	-0.0145313	-0.0138601
Alu	RBM15-K562	514	10931	11321.4	11126.2	26488.8	0.412665	0.427404	0.420035	-0.0139584	-0.0138837	-0.0139235
Alu	SUPV3L1-HepG2	650	14568	13397.2	13982.6	28381.4	0.513295	0.472041	0.492668	-0.0140165	-0.0145094	-0.0142806
Alu	HNRNPM-HepG2	222	15165.6	13706	14435.8	28778.5	0.526977	0.476259	0.501618	-0.0140159	-0.0146679	-0.0143685
Alu	DDX51-K562	586	4738.32	5184.29	4961.31	38142.8	0.124226	0.135918	0.130072	-0.0142574	-0.0149266	-0.0145992
Alu	HNRNPL-HepG2	678	20695.3	17736.8	19216.1	32557.9	0.635646	0.544779	0.590213	-0.0135286	-0.015542	-0.0146175
Alu	LARP4-HepG2	558	14088.8	12808.5	13448.7	28860	0.488178	0.443816	0.465997	-0.0145752	-0.0150112	-0.0148151
Alu	XPO5-HepG2	655	21981.2	20323	21152.1	34392.6	0.639125	0.590913	0.615019	-0.0141961	-0.0154248	-0.0148339
Alu	PTBP1-HepG2	696	7586.21	7148.39	7367.3	30564.6	0.248202	0.233878	0.24104	-0.0152514	-0.0149843	-0.0151225
Alu	AARS-K562	624	18455	16474.8	17464.9	31914.5	0.578265	0.516218	0.547241	-0.0145831	-0.0157161	-0.0151902
Alu	DDX55-HepG2	595	10854.7	10784.8	10819.7	28771.7	0.377269	0.374839	0.376054	-0.0152653	-0.0152675	-0.0152665
Alu	PRPF8-HepG2	291	13802.1	8033.11	10917.6	29277.1	0.47143	0.274382	0.372906	-0.0149737	-0.0149877	-0.015537
Alu	XRCC6-HepG2	311	15125.3	14199.4	14662.4	31146.2	0.485623	0.455895	0.470759	-0.0157619	-0.0160911	-0.0159371
Alu	AKAP1-HepG2	708	13258	14565.3	13911.6	31719.8	0.417972	0.459187	0.438579	-0.0166855	-0.0163546	-0.0165422
Alu	BCLAF1-HepG2	643	10448.4	10162.7	10305.5	32507.6	0.321413	0.312625	0.317019	-0.0171092	-0.0170479	-0.01708
Alu	SUGP2-HepG2	652	18679.7	20930.4	19805	37018	0.50461	0.565411	0.535011	-0.0184323	-0.0172179	-0.0178713
Alu	MATR3-K562	716	12430.3	12298.5	12364.4	34354.8	0.361822	0.357986	0.359904	-0.0182309	-0.0182267	-0.0182291
Alu	IGF2BP3-HepG2	211	14016.5	10084.6	12050.5	35389.9	0.39606	0.284957	0.340508	-0.018729	-0.018265	-0.0187294
Alu	WDR3-K562	685	6571.25	5022.6	5796.92	54792.2	0.11993	0.0916663	0.105798	-0.0201062	-0.0173152	-0.0187856
Alu	EFTUD2-K562	582	17509.9	18384.2	17947	37495.5	0.466986	0.490303	0.478644	-0.0192355	-0.0189036	-0.0190772
Alu	GEMIN5-K562	677	5409.47	7244.02	6326.74	53660.3	0.100809	0.134998	0.117903	-0.0179069	-0.0209279	-0.0195137
Alu	MATR3-HepG2	695	10981.2	17424.6	14202.9	37079.7	0.296152	0.469924	0.383038	-0.0192785	-0.0189842	-0.0196631
Alu	DDX52-HepG2	642	11363	11085.7	11224.3	38893.2	0.292159	0.285028	0.288594	-0.0201713	-0.0200742	-0.020124
Alu	DHX30-K562	682	8725.79	9754.54	9240.17	42790.3	0.20392	0.227961	0.215941	-0.0200163	-0.0208078	-0.0204327
Alu	DHX30-HepG2	654	13049.3	13306.8	13178.1	39053	0.334144	0.340736	0.33744	-0.0206369	-0.020669	-0.0206539
Alu	EFTUD2-HepG2	631	16454.1	16488.9	16471.5	44023.1	0.373761	0.37455	0.374155	-0.0233618	-0.0233609	-0.0233614
Alu	AQR-HepG2	762	15269	8983.29	12126.1	50302.4	0.303543	0.178586	0.241065	-0.026263	-0.0223263	-0.024889
Alu	NIPBL-K562	565	13246.8	10205.1	11725.9	55710.5	0.237779	0.183181	0.21048	-0.0274514	-0.0249888	-0.0263628
Alu	DROSHA-HepG2	575	21910.6	22072.5	21991.6	50626.6	0.432788	0.435987	0.434388	-0.0264738	-0.026435	-0.0264547
Alu	AQR-K562	670	22056.9	17463.2	19760	58473.2	0.377214	0.298653	0.337933	-0.031024	-0.0304463	-0.0309282
antisense_acro	PTBP1-K562	368	1955.17	2159.26	2057.22	72.3748	27.0146	29.8344	28.4245	0.00929816	0.010578	0.00993443
antisense_acro	HNRNPK-K562	326	1924.07	2397.25	2160.66	107.405	17.9142	22.3198	20.117	0.00800999	0.0107403	0.00935641
antisense_acro	HNRNPL-K562	560	1199.43	1346.78	1273.1	69.8713	17.1663	19.2751	18.2207	0.00491948	0.00574895	0.00533114
antisense_acro	AGGF1-K562	537	1393.53	1108.3	1250.91	129.189	10.7867	8.57887	9.6828	0.00478145	0.00343659	0.00409727
antisense_acro	PCBP2-HepG2	345	279.017	709.569	494.293	20.4916	13.6162	34.6273	24.1217	0.00105112	0.00362862	0.00226992
antisense_acro	HNRNPK-HepG2	206	581.857	507.843	544.85	31	18.7696	16.382	17.5758	0.00246144	0.00204866	0.00225324
antisense_acro	U2AF2-K562	242	435.362	551.194	493.278	78.7976	5.52507	6.99507	6.26007	0.0010736	0.00154684	0.0013053
antisense_acro	PTBP1-HepG2	696	289.142	312.599	300.871	15.3921	18.7851	20.3091	19.5471	0.00122351	0.00135795	0.0012904
antisense_acro	HNRNPL-HepG2	678	587.737	214.405	401.071	45.4507	12.9313	4.71731	8.8243	0.00217039	0.000479831	0.00125996
antisense_acro	GTF2F1-K562	342	354.093	304.935	329.514	82.4307	4.29565	3.69929	3.99747	0.000744614	0.000575487	0.000658727
antisense_acro	MATR3-K562	716	306.74	372.242	339.491	91.722	3.34424	4.05838	3.70131	0.000534243	0.000752266	0.000640972
antisense_acro	CSTF2T-K562	275	293.684	319.748	306.716	116.871	2.51289	2.7359	2.6244	0.000390408	0.000464279	0.000426944
antisense_acro	YBX3-K562	551	200.712	158.804	179.758	36.5858	5.48608	4.3406	4.91334	0.000492905	0.000336331	0.000412852
antisense_acro	IGF2BP1-K562	220	208.728	339.861	274.295	117.515	1.77619	2.89208	2.33413	0.000172991	0.000520704	0.000335432
antisense_acro	TIA1-K562	285	149.201	188.013	168.607	45.0503	3.31187	4.17341	3.74264	0.000257766	0.000387538	0.000321038
antisense_acro	DDX59-HepG2	603	86.4053	147.851	117.128	23.7948	3.63127	6.21362	4.92244	0.000160755	0.000389653	0.000269322
antisense_acro	GTF2F1-HepG2	384	95.7455	141.932	118.839	27.6426	3.4637	5.13453	4.29912	0.000171606	0.000334992	0.000250041
antisense_acro	SAFB-K562	746	139.524	171.751	155.637	56.1544	2.48465	3.05855	2.7716	0.000183201	0.000277008	0.000228899
antisense_acro	FUS-K562	689	103.288	107.998	105.643	25.045	4.1241	4.31216	4.21813	0.000211129	0.000227704	0.000219379
antisense_acro	MATR3-HepG2	695	96.6887	98.8884	97.7885	26.0875	3.70632	3.79064	3.74848	0.00018274	0.000190107	0.000186415
antisense_acro	SUB1-HepG2	632x	72.4286	101.66	87.0443	22.8409	3.17101	4.4508	3.8109	0.000120589	0.000218982	0.000168007
antisense_acro	AKAP8L-K562	425	175.931	204.108	190.02	105.003	1.67548	1.94383	1.80965	0.000130994	0.00019572	0.000162603
antisense_acro	ZC3H11A-K562	684	148.941	114.923	131.932	59.6463	2.49706	1.92674	2.2119	0.000196636	0.000108735	0.0001511
antisense_acro	GRWD1-K562	645	95.2921	68.3573	81.8247	23.8883	3.98907	2.86154	3.42531	0.000190208	0.000103684	0.00014534
antisense_acro	U2AF2-HepG2	272	64.3469	125.978	95.1623	35.8959	1.7926	3.50954	2.65107	5.41834e-05	0.000228181	0.000133853
antisense_acro	NOLC1-K562	516	86.8456	119.929	103.387	42.1612	2.05985	2.84453	2.45219	9.05397e-05	0.000180875	0.00013379
antisense_acro	ILF3-K562	338	239.647	243.415	241.531	164.562	1.45628	1.47917	1.46772	0.000129957	0.000137477	0.000133707
antisense_acro	AGGF1-HepG2	543	125.864	77.6599	101.762	43.0162	2.92596	1.80536	2.36566	0.000194951	6.61886e-05	0.000126413
antisense_acro	U2AF1-K562	244	152.312	111.758	132.035	68.6502	2.21867	1.62793	1.9233	0.000175112	7.85697e-05	0.000124586
antisense_acro	RBFOX2-K562	676	142.146	107.458	124.802	66.9979	2.12165	1.6039	1.86278	0.000154256	7.32414e-05	0.000112004
antisense_acro	HNRNPC-K562	699	54.1144	58.3114	56.2129	14.4907	3.73443	4.02407	3.87925	0.000102865	0.000117128	0.00010994
antisense_acro	PPIL4-K562	414	113.982	87.3246	100.653	47.9059	2.37928	1.82283	2.10106	0.000142537	7.56391e-05	0.000107811
antisense_acro	ZNF622-K562	570	82.4074	127.29	104.848	52.8797	1.55839	2.40715	1.98277	5.27457e-05	0.000161317	0.00010354
antisense_acro	LSM11-K562	444	112.596	151.555	132.075	76.9351	1.46351	1.96991	1.71671	6.18641e-05	0.00014824	0.000102972
antisense_acro	ZC3H8-K562	683	33.646	48.1133	40.8796	9.98546	3.3695	4.81834	4.09392	5.89657e-05	0.000109147	8.3128e-05
antisense_acro	DGCR8-K562	341	155.185	172.762	163.974	117.82	1.31714	1.46633	1.39173	6.1672e-05	9.54002e-05	7.81962e-05
antisense_acro	KHDRBS1-K562	353	152.393	159.619	156.006	111.344	1.36867	1.43356	1.40111	6.89996e-05	8.29384e-05	7.59086e-05
antisense_acro	NONO-K562	405	172.944	66.4126	119.678	77.2962	2.23742	0.859197	1.54831	0.000200932	-1.45403e-05	7.54801e-05
antisense_acro	TAF15-K562	339	164.28	154.296	159.288	115.588	1.42125	1.33488	1.37807	8.33171e-05	6.42971e-05	7.36942e-05
antisense_acro	HNRNPA1-K562	247	125.84	126.333	126.087	84.0899	1.4965	1.50236	1.49943	7.31875e-05	7.41867e-05	7.36868e-05
antisense_acro	RBM15-K562	514	107.343	124.507	115.925	74.9632	1.43194	1.66091	1.54643	5.56003e-05	9.11365e-05	7.29097e-05
antisense_acro	YWHAG-K562	367	43.979	96.0357	70.0073	34.0372	1.29209	2.82149	2.05679	1.62592e-05	0.000143713	7.28352e-05
antisense_acro	TARDBP-K562	340	88.7311	133.331	111.031	70.632	1.25625	1.88768	1.57196	2.92031e-05	0.000122213	7.24554e-05
antisense_acro	DDX55-K562	550	114.546	98.5647	106.555	67.2394	1.70355	1.46588	1.58472	8.80342e-05	5.43844e-05	7.07766e-05
antisense_acro	HNRNPUL1-K562	289	135.693	149.559	142.626	101.534	1.33644	1.473	1.40472	5.6773e-05	8.35673e-05	6.99269e-05
antisense_acro	TBRG4-K562	584	71.4191	71.1061	71.2626	36.976	1.9315	1.92303	1.92727	6.78283e-05	6.70803e-05	6.74541e-05
antisense_acro	SRSF7-HepG2	209	56.9581	56.0348	56.4965	25.1797	2.26207	2.2254	2.24373	6.70762e-05	6.46676e-05	6.58692e-05
antisense_acro	UPF1-K562	465	202.027	199.374	200.7	159.911	1.26337	1.24679	1.25508	6.8139e-05	6.34435e-05	6.57849e-05
antisense_acro	SRSF1-K562	312	146.03	105.644	125.837	91.3466	1.59863	1.15652	1.37758	9.88387e-05	2.21636e-05	5.81537e-05
antisense_acro	EWSR1-K562	440	95.1713	98.027	96.5992	63.8403	1.49077	1.5355	1.51314	5.48243e-05	6.06505e-05	5.77222e-05
antisense_acro	CPSF6-K562	258	134.434	149.962	142.198	107.689	1.24836	1.39255	1.32045	4.30232e-05	7.16413e-05	5.70263e-05
antisense_acro	FUS-HepG2	694	25.7868	44.491	35.1389	11.7821	2.18864	3.77615	2.9824	2.914e-05	8.52857e-05	5.53955e-05
antisense_acro	TIA1-HepG2	215	45.052	46.7566	45.9043	20.1371	2.23726	2.32192	2.27959	5.23385e-05	5.6824e-05	5.45698e-05
antisense_acro	U2AF1-HepG2	282	45.4429	39.7588	42.6009	17.6561	2.57378	2.25185	2.41281	6.19789e-05	4.65619e-05	5.41335e-05
antisense_acro	HNRNPU-HepG2	281	60.6399	47.8379	54.2389	28.7875	2.10647	1.66176	1.88411	6.51774e-05	3.50514e-05	4.95682e-05
antisense_acro	SRSF7-K562	376	93.8765	62.7041	78.2903	50.6625	1.85298	1.23768	1.54533	8.35356e-05	1.92902e-05	4.91596e-05
antisense_acro	SLBP-K562	262	63.4989	42.938	53.2184	28.0641	2.26264	1.53	1.89632	7.48021e-05	2.63438e-05	4.91313e-05
antisense_acro	FAM120A-K562	279	122.798	132.262	127.53	99.0337	1.23996	1.33552	1.28774	3.81033e-05	5.52066e-05	4.65282e-05
antisense_acro	PCBP1-K562	719	50.8403	69.8638	60.3521	35.5902	1.42849	1.96301	1.69575	2.6157e-05	6.79821e-05	4.59837e-05
antisense_acro	AKAP1-K562	697	69.5799	67.2482	68.4141	43.2664	1.60817	1.55428	1.58123	4.76918e-05	4.27867e-05	4.52249e-05
antisense_acro	XRN2-HepG2	235x4000	87.5868	35.3413	61.4641	37.8598	2.31345	0.93348	1.62347	0.000105984	-3.50972e-06	4.29681e-05
antisense_acro	IGF2BP3-HepG2	211	28.7367	36.0992	32.418	13.1547	2.18453	2.74422	2.46437	3.23955e-05	5.25747e-05	4.21829e-05
antisense_acro	CDC40-HepG2	556	39.1522	55.0558	47.104	26.0658	1.50206	2.11219	1.80712	2.29799e-05	5.93907e-05	4.02124e-05
antisense_acro	NCBP2-K562	566	50.119	39.5522	44.8356	25.697	1.95039	1.53918	1.74478	4.83027e-05	2.46077e-05	3.6005e-05
antisense_acro	IGF2BP2-K562	226	74.836	141.049	107.943	85.9845	0.870343	1.6404	1.25537	-1.49929e-05	0.000100716	3.54177e-05
antisense_acro	LARP4-HepG2	558	24.0481	41.5627	32.8054	15.561	1.54541	2.67096	2.10818	1.51019e-05	5.89091e-05	3.52986e-05
antisense_acro	LSM11-HepG2	592	16.3242	33.3557	24.84	9.47783	1.72236	3.51934	2.62085	1.28044e-05	6.05508e-05	3.45284e-05
antisense_acro	SAFB2-K562	267	126.559	136.863	131.711	110.944	1.14074	1.23362	1.18718	2.40428e-05	4.14549e-05	3.26035e-05
antisense_acro	CSTF2T-HepG2	292	50.57	72.1148	61.3424	43.1431	1.17215	1.67152	1.42184	1.15882e-05	5.34489e-05	3.11468e-05
antisense_acro	CPEB4-K562	700	62.7633	53.0065	57.8849	40.8677	1.53577	1.29702	1.4164	3.8848e-05	1.98883e-05	2.90712e-05
antisense_acro	APOBEC3C-K562	374x4000fix	44.2704	61.0884	52.6794	36.1943	1.22313	1.68779	1.45546	1.28642e-05	4.61302e-05	2.85247e-05
antisense_acro	TAF15-HepG2	388	41.2658	59.514	50.3899	34.0961	1.21028	1.74548	1.47788	1.13621e-05	4.78269e-05	2.83962e-05
antisense_acro	YBX3-HepG2	729	18.123	12.0082	15.0656	4.35975	4.15688	2.75432	3.4556	3.72518e-05	1.75523e-05	2.69514e-05
antisense_acro	NCBP2-HepG2	477	13.8072	27.0845	20.4458	8.37082	1.64944	3.23558	2.44251	9.96844e-06	4.58817e-05	2.63416e-05
antisense_acro	LIN28B-K562	325	67.5148	84.3786	75.9467	60.1476	1.12249	1.40286	1.26267	1.12545e-05	4.12078e-05	2.55545e-05
antisense_acro	SMNDC1-HepG2	344	22.4174	34.7011	28.5592	15.3647	1.45902	2.2585	1.85876	1.22176e-05	4.07865e-05	2.55417e-05
antisense_acro	PABPC4-K562	406	111.011	113.988	112.499	96.3337	1.15236	1.18326	1.16781	2.27124e-05	2.76721e-05	2.5178e-05
antisense_acro	ZRANB2-K562	548	48.0965	37.8806	42.9885	29.2895	1.64211	1.29332	1.46771	3.44154e-05	1.40566e-05	2.37971e-05
antisense_acro	TIAL1-HepG2	753	19.6543	29.255	24.4546	12.8255	1.53244	2.281	1.90672	1.21038e-05	3.48037e-05	2.27696e-05
antisense_acro	DGCR8-HepG2	383	40.1917	80.0857	60.1387	46.4402	0.865452	1.72449	1.29497	-8.37895e-06	6.29611e-05	2.2427e-05
antisense_acro	HNRNPA1-HepG2	283	37.2242	35.3856	36.3049	24.1058	1.5442	1.46793	1.50606	2.33343e-05	1.95959e-05	2.14483e-05
antisense_acro	EIF3D-HepG2	625	18.8222	31.5333	25.1778	14.1393	1.3312	2.2302	1.7807	7.76852e-06	3.64895e-05	2.09591e-05
antisense_acro	SRSF1-HepG2	301	23.173	44.568	33.8705	22.098	1.04865	2.01683	1.53274	1.58798e-06	4.51067e-05	2.0868e-05
antisense_acro	QKI-HepG2	478	20.3555	37.3874	28.8715	19.1834	1.0611	1.94895	1.50502	1.7417e-06	3.59927e-05	1.7028e-05
antisense_acro	DDX6-HepG2	589	19.7937	23.5721	21.6829	12.9265	1.53125	1.82355	1.6774	1.21674e-05	2.04312e-05	1.61804e-05
antisense_acro	LIN28B-HepG2	387	17.6006	25.3538	21.4772	12.849	1.3698	1.97321	1.67151	7.99014e-06	2.48604e-05	1.59178e-05
antisense_acro	CSTF2-HepG2	572	56.635	28.0024	42.3187	33.5368	1.68874	0.834975	1.26186	4.2813e-05	-7.2861e-06	1.42e-05
antisense_acro	FMR1-K562	236	58.5056	138.637	98.5712	90.5825	0.645882	1.5305	1.08819	-3.6897e-05	8.51239e-05	1.20192e-05
antisense_acro	TROVE2-HepG2	503	19.6694	66.6744	43.1719	37.2871	0.527512	1.78814	1.15782	-1.81494e-05	5.59036e-05	9.1272e-06
antisense_acro	PUS1-K562	668	64.9995	56.3427	60.6711	54.9365	1.18318	1.0256	1.10439	1.5773e-05	2.05448e-06	8.6908e-06
antisense_acro	SAFB-HepG2	745	28.9033	18.9088	23.9061	18.5864	1.55508	1.01735	1.28621	1.84111e-05	4.6918e-07	8.68103e-06
antisense_acro	AARS-K562	624	118.893	68.6557	93.7743	88.9114	1.33721	0.772181	1.05469	4.98426e-05	-2.56078e-05	7.20416e-06
antisense_acro	TBRG4-HepG2	617	13.129	19.955	16.542	12.3556	1.0626	1.61506	1.33883	1.15e-06	1.38006e-05	6.96366e-06
antisense_acro	PRPF4-HepG2	752	14.0972	18.5341	16.3156	12.2716	1.14877	1.51033	1.32955	2.82072e-06	1.10252e-05	6.70468e-06
antisense_acro	ZC3H11A-HepG2	641	25.8407	30.3885	28.1146	23.8542	1.08328	1.27393	1.1786	2.98211e-06	1.06141e-05	6.66532e-06
antisense_acro	PUM1-K562	690	31.311	30.2037	30.7573	26.8761	1.16501	1.12381	1.14441	6.89931e-06	5.08632e-06	5.98562e-06
antisense_acro	POLR2G-HepG2	484	12.319	17.6105	14.9648	11.5074	1.07054	1.53037	1.30045	1.21137e-06	1.08107e-05	5.67185e-06
antisense_acro	PABPN1-HepG2	750	7.44385	12.8559	10.1499	7.05368	1.05531	1.82258	1.43895	5.78179e-07	1.1133e-05	5.32882e-06
antisense_acro	RBM22-HepG2	494	22.8548	29.2605	26.0577	22.7248	1.00572	1.2876	1.14666	1.88064e-07	1.0671e-05	5.14482e-06
antisense_acro	SFPQ-HepG2	437	38.5825	44.6146	41.5986	38.8694	0.992617	1.14781	1.07021	-4.12458e-07	8.87297e-06	4.07237e-06
antisense_acro	BCCIP-HepG2	230	22.3178	27.6978	25.0078	22.6269	0.98634	1.22411	1.10522	-4.42864e-07	8.08037e-06	3.60963e-06
antisense_acro	G3BP1-HepG2	712	3.50816	5.32613	4.41714	2.76505	1.26875	1.92623	1.59749	1.20474e-06	5.03737e-06	2.98514e-06
antisense_acro	SSB-HepG2	730	6.43616	3.37954	4.90785	3.3348	1.93	1.01342	1.47171	6.10534e-06	6.49908e-08	2.73608e-06
antisense_acro	SRSF9-HepG2	216	15.1568	16.737	15.9469	14.5919	1.03871	1.147	1.09286	8.30491e-07	3.31175e-06	2.04287e-06
antisense_acro	RBFOX2-HepG2	204	34.9196	34.74	34.8298	33.4433	1.04414	1.03877	1.04146	2.17622e-06	1.90653e-06	2.04121e-06
antisense_acro	XPO5-HepG2	655	21.5645	19.7492	20.6568	19.3136	1.11654	1.02255	1.06955	3.4296e-06	6.35403e-07	2.00372e-06
antisense_acro	PCBP1-HepG2	692	10.0025	11.7429	10.8727	10.4797	0.954471	1.12054	1.03751	-6.7244e-07	1.92816e-06	5.7757e-07
antisense_acro	UCHL5-HepG2	629	9.79354	15.1874	12.4905	12.3436	0.79341	1.23038	1.0119	-3.26968e-06	4.5427e-06	2.1313e-07
antisense_acro	GRWD1-HepG2	628	12.0717	18.0308	15.0513	15.0474	0.802249	1.19827	1.00026	-3.83735e-06	4.70516e-06	5.62002e-09
antisense_acro	FAM120A-HepG2	297	24.0147	44.6373	34.326	35.0305	0.685536	1.27424	0.979889	-1.30807e-05	1.56069e-05	-1.0061e-06
antisense_acro	FXR2-HepG2	713	2.11599	7.18054	4.64827	5.4627	0.387352	1.31447	0.85091	-2.89527e-06	2.83257e-06	-1.08268e-06
antisense_acro	DDX6-K562	577	75.5171	74.906	75.2116	76.0163	0.993433	0.985395	0.989414	-7.17833e-07	-1.58999e-06	-1.1548e-06
antisense_acro	EXOSC5-HepG2	722reseq2	1.3771	1.11887	1.24798	2.62049	0.525512	0.42697	0.476241	-1.27823e-06	-1.37374e-06	-1.33564e-06
antisense_acro	UCHL5-K562	610	68.047	59.7749	63.911	65.0641	1.04585	0.918709	0.982277	4.40059e-06	-7.3117e-06	-1.64877e-06
antisense_acro	NIP7-HepG2	703	0.71642	0.47569	0.59606	8.634	0.0829766	0.055095	0.0690358	-2.57277e-06	-1.98931e-06	-2.29869e-06
antisense_acro	STAU2-HepG2	593	12.3193	18.1151	15.2172	17.3274	0.710974	1.04546	0.878218	-6.0627e-06	1.16191e-06	-2.85092e-06
antisense_acro	TRA2A-K562	240	57.9798	55.2543	56.617	58.6913	0.987877	0.941441	0.964659	-1.02024e-06	-4.81033e-06	-2.93895e-06
antisense_acro	NPM1-K562	354	55.7888	49.311	52.5499	55.3831	1.00733	0.890363	0.948844	5.87519e-07	-8.26133e-06	-3.981e-06
antisense_acro	SSB-K562	738	11.2922	8.74268	10.0174	13.3061	0.848644	0.657041	0.752843	-2.67363e-06	-5.29758e-06	-4.10294e-06
antisense_acro	HLTF-HepG2	651	18.4526	17.9014	18.177	21.3853	0.862864	0.837087	0.849975	-3.92662e-06	-4.59261e-06	-4.26263e-06
antisense_acro	GRSF1-HepG2	596	5.11951	9.41602	7.26776	10.9755	0.466451	0.857917	0.662184	-5.6325e-06	-2.0818e-06	-4.32211e-06
antisense_acro	KHSRP-HepG2	755	8.90958	13.9216	11.4156	15.0092	0.593607	0.927537	0.760572	-6.70374e-06	-1.51082e-06	-4.50737e-06
antisense_acro	FTO-HepG2	723reseq1	1.38	2.35321	1.8666	13.3562	0.103323	0.176188	0.139756	-4.51918e-06	-5.89434e-06	-5.29933e-06
antisense_acro	HNRNPUL1-HepG2	321	34.2765	46.1708	40.2237	44.2189	0.775156	1.04414	0.909649	-1.25946e-05	2.87727e-06	-5.49529e-06
antisense_acro	DROSHA-HepG2	575	44.7859	23.7376	34.2618	38.9099	1.15102	0.610067	0.880542	9.08747e-06	-1.6924e-05	-6.28828e-06
antisense_acro	EIF3G-K562	646	21.6868	31.5959	26.6414	31.3983	0.690703	1.00629	0.848498	-1.15778e-05	2.86006e-07	-6.31444e-06
antisense_acro	SERBP1-K562	693	1.54681	1.74155	1.64418	25.47	0.0607308	0.0683767	0.0645537	-6.25133e-06	-6.74041e-06	-6.50003e-06
antisense_acro	DDX55-HepG2	595	5.52313	15.927	10.7251	16.7348	0.330039	0.951732	0.640886	-8.83309e-06	-1.13675e-06	-6.88401e-06
antisense_acro	RBM5-HepG2	501	24.882	40.8481	32.8651	38.2946	0.649753	1.06668	0.858217	-1.54775e-05	3.80407e-06	-7.24958e-06
antisense_acro	FASTKD2-HepG2	649	8.53404	9.76906	9.15155	15.9873	0.533801	0.611051	0.572426	-7.72865e-06	-6.94224e-06	-7.36553e-06
antisense_acro	TRA2A-HepG2	218	8.39249	14.018	11.2053	18.3077	0.458413	0.76569	0.612052	-9.44389e-06	-5.39928e-06	-7.93639e-06
antisense_acro	DHX30-HepG2	654	16.1164	16.4454	16.2809	22.859	0.705035	0.719427	0.712231	-8.12644e-06	-7.81287e-06	-7.97085e-06
antisense_acro	SF3B4-HepG2	228	5.2348	10.9386	8.08672	16.1419	0.324299	0.677656	0.500978	-8.50446e-06	-6.14067e-06	-8.06392e-06
antisense_acro	SUGP2-HepG2	652	13.8183	16.0367	14.9275	21.7675	0.63481	0.736727	0.685768	-9.05929e-06	-7.06896e-06	-8.12364e-06
antisense_acro	METAP2-K562	509	57.8658	48.1163	52.9911	59.1209	0.978771	0.813863	0.896317	-1.79133e-06	-1.42974e-05	-8.36831e-06
antisense_acro	RPS3-HepG2	540	4.41372	5.54526	4.97949	16.3541	0.269885	0.339075	0.30448	-8.3401e-06	-8.65241e-06	-8.54273e-06
antisense_acro	SDAD1-HepG2	744	1.98802	1.13894	1.56348	85.0687	0.0233696	0.0133885	0.018379	-1.07735e-05	-7.08747e-06	-9.0147e-06
antisense_acro	IGF2BP1-HepG2	205	30.506	33.005	31.7555	38.8181	0.785871	0.850247	0.818059	-1.0605e-05	-7.7247e-06	-9.20032e-06
antisense_acro	FUBP3-HepG2	571	30.5435	13.4315	21.9875	29.4169	1.0383	0.45659	0.747444	1.65606e-06	-1.51914e-05	-9.23394e-06
antisense_acro	UTP18-HepG2	621	7.00218	12.1467	9.57446	18.8011	0.372434	0.646065	0.50925	-9.9777e-06	-7.65546e-06	-9.32126e-06
antisense_acro	NOL12-HepG2	539	8.00917	2.5417	5.27543	19.3665	0.413558	0.131242	0.2724	-1.02024e-05	-7.44642e-06	-9.89779e-06
antisense_acro	SUPV3L1-HepG2	650	12.4284	12.4197	12.4241	21.8831	0.567948	0.56755	0.567749	-1.01437e-05	-1.01492e-05	-1.01464e-05
antisense_acro	SND1-HepG2	302	23.1067	31.1429	27.1248	35.9015	0.643614	0.867454	0.755534	-1.46897e-05	-6.38868e-06	-1.09701e-05
antisense_acro	WDR43-HepG2	602	16.0161	17.9348	16.9754	27.1467	0.589985	0.660661	0.625323	-1.21923e-05	-1.07253e-05	-1.14979e-05
antisense_acro	RBM22-K562	331	74.8846	64.6709	69.7777	78.4632	0.954391	0.824219	0.889305	-5.04325e-06	-1.80367e-05	-1.18098e-05
antisense_acro	QKI-K562	466	51.6264	50.7235	51.175	60.4526	0.853998	0.839063	0.84653	-1.17551e-05	-1.28406e-05	-1.23007e-05
antisense_acro	ILF3-HepG2	493	31.9169	25.8613	28.8891	38.9933	0.818524	0.663223	0.740874	-9.2209e-06	-1.53211e-05	-1.25003e-05
antisense_acro	UPF1-HepG2	726	5.90207	8.07287	6.98747	24.4644	0.241251	0.329984	0.285618	-1.21075e-05	-1.29128e-05	-1.26322e-05
antisense_acro	BCLAF1-HepG2	643	9.97971	9.04671	9.51321	24.1559	0.413138	0.374513	0.393826	-1.27272e-05	-1.28184e-05	-1.27893e-05
antisense_acro	HNRNPC-HepG2	203	15.3195	21.5	18.4097	29.8526	0.51317	0.720206	0.616688	-1.47448e-05	-1.01807e-05	-1.28387e-05
antisense_acro	ABCF1-K562	734	10.4363	8.66303	9.54966	24.6147	0.423986	0.351945	0.387966	-1.29192e-05	-1.30515e-05	-1.30448e-05
antisense_acro	EFTUD2-HepG2	631	10.2803	19.8935	15.0869	27.9285	0.368094	0.7123	0.540197	-1.48227e-05	-9.73671e-06	-1.34038e-05
antisense_acro	SBDS-K562	352	19.4624	25.1006	22.2815	34.8266	0.558837	0.72073	0.639784	-1.63387e-05	-1.18592e-05	-1.43569e-05
antisense_acro	FKBP4-HepG2	223	19.3273	27.3735	23.3504	35.8134	0.539666	0.764337	0.652002	-1.71986e-05	-1.06132e-05	-1.44084e-05
antisense_acro	UTP18-K562	686	15.8394	21.7402	18.7898	32.6343	0.48536	0.666175	0.575767	-1.65185e-05	-1.27403e-05	-1.4965e-05
antisense_acro	LARP7-HepG2	298	6.07155	9.03663	7.55409	30.2435	0.200755	0.298796	0.249775	-1.40647e-05	-1.57488e-05	-1.5118e-05
antisense_acro	NOLC1-HepG2	553	7.39095	15.8589	11.6249	29.1145	0.253858	0.544707	0.399282	-1.46186e-05	-1.38995e-05	-1.53974e-05
antisense_acro	PPIG-HepG2	495	8.04573	9.23204	8.63889	31.6141	0.254498	0.292023	0.27326	-1.58845e-05	-1.63947e-05	-1.6169e-05
antisense_acro	EIF3H-HepG2	545	12.135	13.7861	12.9605	30.9552	0.392016	0.445357	0.418686	-1.63945e-05	-1.60879e-05	-1.62792e-05
antisense_acro	SMNDC1-K562	445	42.1954	31.6518	36.9236	50.2632	0.839489	0.629721	0.734605	-1.06508e-05	-2.11185e-05	-1.64295e-05
antisense_acro	DKC1-HepG2	544	3.66951	8.2951	5.98231	47.9859	0.0764707	0.172866	0.124668	-1.361e-05	-2.10055e-05	-1.79699e-05
antisense_acro	RBM15-HepG2	552	39.8102	23.0029	31.4066	46.7776	0.851053	0.491751	0.671402	-9.263e-06	-2.3555e-05	-1.8051e-05
antisense_acro	SLTM-HepG2	227	21.4456	43.166	32.3058	47.865	0.448043	0.901827	0.674935	-2.48402e-05	-6.43504e-06	-1.83232e-05
antisense_acro	XRN2-K562	245	123.703	95.4977	109.6	123.162	1.00439	0.775384	0.889887	7.81813e-07	-3.50493e-05	-1.84463e-05
antisense_acro	RPS11-K562	614	8.14239	10.4336	9.28801	38.0103	0.214215	0.274495	0.244355	-1.80994e-05	-1.94603e-05	-1.8882e-05
antisense_acro	SF3A3-HepG2	393	13.7567	18.492	16.1243	36.3535	0.378415	0.508671	0.443543	-1.92863e-05	-1.80333e-05	-1.89115e-05
antisense_acro	DDX52-HepG2	642	11.1242	13.3998	12.262	36.928	0.301241	0.362864	0.332052	-1.92561e-05	-1.95972e-05	-1.95029e-05
antisense_acro	BUD13-HepG2	497	8.80325	7.67455	8.2389	44.0716	0.199749	0.174138	0.186944	-2.04565e-05	-1.93529e-05	-1.99326e-05
antisense_acro	TROVE2-K562	447	84.6771	103.353	94.0152	109.027	0.77666	0.947959	0.862309	-3.08771e-05	-7.96896e-06	-2.00932e-05
antisense_acro	DDX3X-HepG2	492	10.1619	22.7409	16.4514	38.5434	0.263647	0.590009	0.426828	-1.95445e-05	-1.73102e-05	-2.02068e-05
antisense_acro	ZNF800-K562	737	15.7071	16.0219	15.8645	41.8321	0.375479	0.383005	0.379242	-2.21972e-05	-2.21834e-05	-2.21914e-05
antisense_acro	HNRNPM-HepG2	222	12.8614	19.7422	16.3018	43.2007	0.297713	0.456988	0.377351	-2.24818e-05	-2.23042e-05	-2.29207e-05
antisense_acro	ZNF800-HepG2	743	12.8948	6.01571	9.45523	53.3985	0.241482	0.112657	0.177069	-2.64344e-05	-1.89494e-05	-2.36155e-05
antisense_acro	DHX30-K562	682	105.228	124.052	114.64	132.514	0.794091	0.936143	0.865117	-3.50015e-05	-1.18097e-05	-2.39636e-05
antisense_acro	SDAD1-K562	740	6.16556	9.37151	7.76853	68.2388	0.0903526	0.137334	0.113843	-2.13839e-05	-2.68423e-05	-2.43534e-05
antisense_acro	EXOSC5-K562	491	22.2035	21.4491	21.8263	48.2481	0.460195	0.444558	0.452376	-2.48609e-05	-2.50859e-05	-2.49781e-05
antisense_acro	DROSHA-K562	481	98.147	85.5134	91.8302	111.534	0.879973	0.766702	0.823337	-1.8105e-05	-3.27741e-05	-2.57533e-05
antisense_acro	DDX3X-K562	350	55.0773	59.0023	57.0398	79.3144	0.694417	0.743905	0.719161	-2.89775e-05	-2.51828e-05	-2.71289e-05
antisense_acro	PHF6-K562	680	20.706	28.8224	24.7642	56.8443	0.364258	0.50704	0.435649	-3.0168e-05	-2.8241e-05	-2.96864e-05
antisense_acro	NKRF-HepG2	546	26.961	21.7216	24.3413	60.2553	0.447446	0.360493	0.40397	-3.12806e-05	-3.19733e-05	-3.18307e-05
antisense_acro	AKAP1-HepG2	708	31.0015	18.0436	24.5225	60.7322	0.510462	0.297102	0.403782	-3.00753e-05	-3.15939e-05	-3.20841e-05
antisense_acro	RPS3-K562	530	13.4118	16.3012	14.8565	66.4501	0.201832	0.245314	0.223573	-3.09647e-05	-3.30473e-05	-3.21075e-05
antisense_acro	PRPF8-HepG2	291	11.4273	15.2963	13.3618	73.3915	0.155703	0.208421	0.182062	-3.06609e-05	-3.46068e-05	-3.28366e-05
antisense_acro	AQR-K562	670	55.7836	53.6379	54.7107	83.601	0.667259	0.641593	0.654426	-3.25598e-05	-3.43427e-05	-3.34664e-05
antisense_acro	LARP4-K562	461	71.7862	123.045	97.4155	125.256	0.573115	0.982345	0.77773	-5.76517e-05	-3.16207e-06	-3.53286e-05
antisense_acro	DDX52-K562	681	50.1217	66.8854	58.5036	89.1928	0.561948	0.749897	0.655923	-4.16758e-05	-2.77732e-05	-3.55937e-05
antisense_acro	MTPAP-K562	470	70.2282	60.1778	65.2031	96.1527	0.730383	0.625857	0.67812	-3.18328e-05	-4.06859e-05	-3.6539e-05
antisense_acro	HLTF-K562	522	110.453	79.743	95.0979	124.868	0.884558	0.638619	0.761589	-1.95469e-05	-5.15915e-05	-3.73655e-05
antisense_acro	SF3B4-K562	507	30.6858	23.3688	27.0273	71.2608	0.430613	0.327933	0.379273	-3.72997e-05	-3.75893e-05	-3.78028e-05
antisense_acro	DDX24-K562	483	18.2624	16.1147	17.1885	82.7613	0.220664	0.194713	0.207688	-3.98135e-05	-3.804e-05	-3.89752e-05
antisense_acro	FTO-K562	464	36.2068	40.734	38.4704	79.4908	0.455484	0.512437	0.48396	-4.10776e-05	-3.92901e-05	-4.028e-05
antisense_acro	LARP7-K562	243	16.3974	10.1387	13.2681	108.955	0.150497	0.0930545	0.121776	-4.48008e-05	-3.4733e-05	-4.03043e-05
antisense_acro	UTP3-K562	475	27.9017	12.5205	20.2111	82.1033	0.339837	0.152497	0.246167	-4.34454e-05	-3.397e-05	-4.08727e-05
antisense_acro	NSUN2-K562	452	20.7492	9.30925	15.0292	113.728	0.182445	0.0818552	0.13215	-5.09281e-05	-3.36137e-05	-4.38816e-05
antisense_acro	AATF-K562	511	17.384	11.6661	14.525	121.515	0.14306	0.096005	0.119533	-4.87674e-05	-3.944e-05	-4.45123e-05
antisense_acro	KHSRP-K562	439	57.6103	76.2273	66.9188	106.685	0.540002	0.714506	0.627254	-5.12134e-05	-3.69689e-05	-4.50282e-05
antisense_acro	XRCC6-HepG2	311	31.6102	37.02	34.3151	87.2083	0.362468	0.424501	0.393485	-4.62797e-05	-4.57627e-05	-4.61752e-05
antisense_acro	GNL3-K562	358	35.3934	41.5529	38.4731	90.1503	0.392604	0.460929	0.426766	-4.77405e-05	-4.64305e-05	-4.72635e-05
antisense_acro	HNRNPU-K562	249	123.182	126.256	124.719	163.327	0.754201	0.773025	0.763613	-5.01324e-05	-4.68932e-05	-4.85265e-05
antisense_acro	AQR-HepG2	762	8.70625	12.8328	10.7695	286.119	0.0304287	0.0448511	0.0376399	-4.38658e-05	-5.74743e-05	-5.09569e-05
antisense_acro	XRCC6-K562	480	32.6022	32.2193	32.4108	96.5184	0.337783	0.333815	0.335799	-5.10496e-05	-5.09992e-05	-5.10253e-05
antisense_acro	PUM2-K562	441	108.654	84.3731	96.5137	139.289	0.780063	0.605741	0.692902	-3.89348e-05	-6.10209e-05	-5.10824e-05
antisense_acro	DDX51-K562	586	47.8234	56.5277	52.1756	104.812	0.45628	0.539327	0.497803	-5.41365e-05	-5.03531e-05	-5.2507e-05
antisense_acro	WDR3-K562	685	34.6887	31.2649	32.9768	100.017	0.346828	0.312596	0.329712	-5.29942e-05	-5.24509e-05	-5.27867e-05
antisense_acro	HNRNPM-K562	224	32.1785	25.5753	28.8769	108.404	0.29684	0.235926	0.266383	-5.63846e-05	-5.32885e-05	-5.51094e-05
antisense_acro	SLTM-K562	256	103.714	130.41	117.062	162.776	0.637156	0.801164	0.71916	-6.74432e-05	-4.17093e-05	-5.56766e-05
antisense_acro	EFTUD2-K562	582	66.3003	59.6688	62.9845	117.565	0.563948	0.507541	0.535744	-5.47883e-05	-5.83802e-05	-5.67102e-05
antisense_acro	DDX42-K562	241	64.8948	63.1496	64.0222	122.65	0.529107	0.514878	0.521993	-5.95973e-05	-6.04782e-05	-6.00463e-05
antisense_acro	EIF4G2-K562	260	92.2521	110.457	101.354	153.149	0.602367	0.721234	0.661801	-6.74626e-05	-5.20758e-05	-6.03597e-05
antisense_acro	GPKOW-K562	450	43.4584	49.8863	46.6724	116.21	0.373964	0.429276	0.40162	-6.16688e-05	-6.08624e-05	-6.14254e-05
antisense_acro	WDR43-K562	517	35.2644	33.9732	34.6188	120.111	0.293598	0.282848	0.288223	-6.23506e-05	-6.18959e-05	-6.21319e-05
antisense_acro	FASTKD2-K562	460	41.2448	73.0828	57.1638	122.937	0.335495	0.594474	0.464985	-6.49867e-05	-5.48351e-05	-6.31514e-05
antisense_acro	FXR2-K562	237	40.593	62.1958	51.3944	121.149	0.335067	0.513383	0.424225	-6.40346e-05	-5.98256e-05	-6.35799e-05
antisense_acro	PRPF8-K562	278	70.3805	67.1527	68.7666	132.228	0.532264	0.507854	0.520059	-6.40311e-05	-6.56428e-05	-6.48643e-05
antisense_acro	DDX21-K562	284x4000fix	29.0678	28.2392	28.6535	145.952	0.19916	0.193483	0.196322	-6.76698e-05	-6.6919e-05	-6.72987e-05
antisense_acro	SF3B1-K562	506	79.1393	92.1855	85.6624	152.305	0.519609	0.605267	0.562438	-7.47472e-05	-6.67751e-05	-7.11198e-05
antisense_acro	BUD13-K562	508	77.7398	52.9358	65.3378	139.305	0.558055	0.38	0.469028	-6.54196e-05	-7.38947e-05	-7.13656e-05
antisense_acro	FXR1-K562	315	108.857	73.4584	91.1577	166.136	0.655226	0.442157	0.548692	-6.63957e-05	-8.64877e-05	-7.89364e-05
antisense_acro	NIPBL-K562	565	48.9371	31.6895	40.3133	171.181	0.285879	0.185123	0.235501	-8.8406e-05	-7.71147e-05	-8.41014e-05
antisense_acro	GEMIN5-K562	677	53.9838	60.8287	57.4062	159.477	0.338505	0.381427	0.359966	-8.43631e-05	-8.45837e-05	-8.46207e-05
antisense_acro	WRN-K562	416	79.8256	49.7775	64.8016	169.238	0.471677	0.294128	0.382903	-8.65412e-05	-8.78815e-05	-8.9747e-05
antisense_acro	SND1-K562	316	126.283	107.236	116.76	231.723	0.544973	0.462778	0.503875	-0.000110591	-0.000119205	-0.000115459
antisense_acro	SUPV3L1-K562	663	80.1763	62.2165	71.1964	268.911	0.298151	0.231364	0.264758	-0.000139978	-0.000131386	-0.000136502
antisense_Alu	HNRNPC-K562	699	120970	147766	134368	5388.32	22.4504	27.4235	24.9369	0.542995	0.70593	0.623497
antisense_Alu	HNRNPC-HepG2	203	169654	190797	180225	27023.9	6.27792	7.0603	6.66911	0.449631	0.537996	0.493366
antisense_Alu	ILF3-HepG2	493	100304	94728.9	97516.7	27239.6	3.6823	3.47762	3.57996	0.188633	0.170332	0.179425
antisense_Alu	POLR2G-HepG2	484	51804	57141	54472.5	11004	4.70775	5.19275	4.95025	0.115784	0.135796	0.125695
antisense_Alu	ILF3-K562	338	82470.5	63123.7	72797.1	31706.9	2.60103	1.99085	2.29594	0.113734	0.0627063	0.08729
antisense_Alu	STAU2-HepG2	593	56624.1	56135.2	56379.7	26151.2	2.16526	2.14657	2.15591	0.0631098	0.0618627	0.0624855
antisense_Alu	TIA1-K562	285	29779.5	35343.3	32561.4	15384	1.93574	2.2974	2.11657	0.0283764	0.042412	0.0352225
antisense_Alu	SAFB-K562	746	45377.5	50928	48152.7	29764.2	1.52457	1.71105	1.61781	0.0276077	0.0394631	0.0334199
antisense_Alu	SAFB-HepG2	745	37544.9	42212.1	39878.5	27209.9	1.37982	1.55135	1.46559	0.0174391	0.0267424	0.0219922
antisense_Alu	SLTM-HepG2	227	74130.1	24596.6	49363.3	36498.3	2.03105	0.67391	1.35248	0.0757779	-0.0140046	0.0215031
antisense_Alu	U2AF1-HepG2	282	29189.1	25258.1	27223.6	16200.2	1.80178	1.55912	1.68045	0.0247938	0.0161838	0.0203863
antisense_Alu	NCBP2-HepG2	477	17849.4	17037.5	17443.5	7929.32	2.25107	2.14867	2.19987	0.0208947	0.0188	0.0198405
antisense_Alu	HNRNPL-K562	560	31527.7	28779.3	30153.5	20330	1.5508	1.41561	1.4832	0.0199573	0.0144305	0.0171487
antisense_Alu	U2AF2-K562	242	29048.1	29223.8	29135.9	21338.1	1.36132	1.36955	1.36544	0.0129266	0.013259	0.0130926
antisense_Alu	QKI-HepG2	478	24013.2	29140.9	26577	19623.6	1.22369	1.48499	1.35434	0.0069934	0.0166235	0.0116297
antisense_Alu	CPEB4-K562	700	20132.5	22795.5	21464	14902.4	1.35095	1.52965	1.4403	0.00873709	0.0139783	0.0112981
antisense_Alu	TIA1-HepG2	215	26854.6	26877.8	26866.2	20980.5	1.27998	1.28109	1.28053	0.00956349	0.00960525	0.00958437
antisense_Alu	TIAL1-HepG2	753	33600.6	30677.1	32138.8	26388.4	1.27331	1.16252	1.21792	0.0117127	0.00666483	0.00914078
antisense_Alu	SSB-HepG2	730	12025.8	8084.49	10055.2	5618.08	2.14056	1.43901	1.78979	0.0132042	0.00424499	0.0084442
antisense_Alu	AKAP1-K562	697	20105.7	32421.4	26263.6	21084.4	0.953584	1.5377	1.24564	-0.0013786	0.0201263	0.00832262
antisense_Alu	HNRNPU-HepG2	281	28087.2	27250.3	27668.8	22549.6	1.24558	1.20846	1.22702	0.00889837	0.00744395	0.00816659
antisense_Alu	U2AF1-K562	244	19941.8	19139.9	19540.9	15267.2	1.30619	1.25367	1.27993	0.00768486	0.00624256	0.00695778
antisense_Alu	PABPN1-HepG2	750	20774.1	17637.4	19205.7	16259.3	1.27767	1.08476	1.18121	0.00734392	0.00207012	0.00461454
antisense_Alu	PPIL4-K562	414	18842.1	20433	19637.5	16905.6	1.11455	1.20865	1.1616	0.00294804	0.0055863	0.00424392
antisense_Alu	FAM120A-K562	279	22116.4	27658.5	24887.4	22568	0.979988	1.22556	1.10278	-0.000645011	0.00811627	0.0035126
antisense_Alu	TBRG4-K562	584	18290.2	17520.4	17905.3	15945.1	1.14707	1.09879	1.12293	0.00362061	0.00238131	0.00299499
antisense_Alu	EWSR1-K562	440	21424.7	22996.8	22210.7	20229.5	1.05908	1.13679	1.09794	0.00177423	0.00425372	0.0029939
antisense_Alu	XRCC6-HepG2	311	38826.6	46216.6	42521.6	40583.1	0.956718	1.13881	1.04777	-0.00247849	0.0086671	0.0028624
antisense_Alu	EIF3G-K562	646	10833.2	15414.1	13123.6	11604.8	0.933509	1.32826	1.13088	-0.00107535	0.00631259	0.00232877
antisense_Alu	RBM22-K562	331	21762.2	19352.9	20557.5	19087.6	1.14012	1.01389	1.07701	0.00411711	0.000385277	0.00220024
antisense_Alu	LSM11-HepG2	592	18227.9	15577.6	16902.8	15453.5	1.17953	1.00803	1.09378	0.00434211	0.000179768	0.00218592
antisense_Alu	HNRNPA1-HepG2	283	13784.7	13862.5	13823.6	12568.1	1.0968	1.103	1.0999	0.00183759	0.00196054	0.00189898
antisense_Alu	QKI-K562	466	17362	18578.7	17970.3	16774.1	1.03505	1.10758	1.07132	0.00086289	0.00273881	0.00178599
antisense_Alu	YWHAG-K562	367	11950.5	11523	11736.7	10757.8	1.11087	1.07112	1.09099	0.0018127	0.00114222	0.00147465
antisense_Alu	NCBP2-K562	566	9941.58	11212.3	10577	9621.24	1.0333	1.16537	1.09934	0.00046977	0.00247562	0.00144514
antisense_Alu	BCCIP-HepG2	230	13673.3	15075.4	14374.3	13777.4	0.992439	1.09421	1.04333	-0.000149713	0.00195819	0.000879562
antisense_Alu	APOBEC3C-K562	374x4000fix	10045	12405.6	11225.3	10825.3	0.927916	1.14598	1.03695	-0.0010842	0.00243865	0.000587542
antisense_Alu	NPM1-K562	354	11068.7	11783.3	11426	11079.1	0.999066	1.06357	1.03132	-1.4926e-05	0.00104766	0.000508305
antisense_Alu	SRSF9-HepG2	216	10306.8	16202.4	13254.6	13000.4	0.792806	1.2463	1.01955	-0.00345236	0.00514674	0.000370304
antisense_Alu	YBX3-HepG2	729	6446.53	6518.06	6482.29	6459.63	0.997973	1.00905	1.00351	-1.88733e-05	8.46793e-05	3.27607e-05
antisense_Alu	PUS1-K562	668	17300.3	16433.1	16866.7	16921	1.02242	0.971166	0.996791	0.000553301	-0.000693634	-7.82079e-05
antisense_Alu	SLBP-K562	262	14470.2	14100.5	14285.3	14860.6	0.973731	0.948852	0.961292	-0.000555721	-0.00106804	-0.000813605
antisense_Alu	SERBP1-K562	693	237.399	164.203	200.801	12851.1	0.018473	0.0127773	0.0156252	-0.00136705	-0.00103288	-0.0012048
antisense_Alu	ZC3H8-K562	683	8677.64	8258.36	8468	9353.87	0.927707	0.882882	0.905294	-0.000939437	-0.00148409	-0.00121551
antisense_Alu	FUS-K562	689	12583.9	11310.8	11947.3	12868.1	0.977911	0.878976	0.928443	-0.000405519	-0.00210499	-0.00127973
antisense_Alu	PCBP2-HepG2	345	20218.1	14984.2	17601.2	18651.3	1.08401	0.803389	0.943698	0.00235288	-0.00473246	-0.0014715
antisense_Alu	NIP7-HepG2	703	289.816	412.899	351.357	7199.97	0.0402524	0.0573474	0.0487999	-0.00134323	-0.00170285	-0.00153086
antisense_Alu	SRSF1-K562	312	16918	18978.3	17948.1	19055.2	0.887839	0.995965	0.941902	-0.00290364	-0.000110691	-0.00154984
antisense_Alu	SUGP2-HepG2	652	38299.7	37620.9	37960.3	39353.4	0.973225	0.955977	0.964601	-0.00149963	-0.00244357	-0.00197379
antisense_Alu	NONO-K562	405	20736.5	18122.9	19429.7	20903.9	0.991996	0.866965	0.92948	-0.000240425	-0.00373249	-0.00204991
antisense_Alu	SUB1-HepG2	632x	9642.45	8445.56	9044.01	10595	0.910094	0.797127	0.85361	-0.00131053	-0.0027627	-0.0020652
antisense_Alu	MATR3-K562	716	33449.6	32704.7	33077.1	34688.5	0.964284	0.942809	0.953547	-0.00175509	-0.00277868	-0.00226991
antisense_Alu	SSB-K562	738	4735.99	4721.22	4728.61	6669.31	0.710117	0.707903	0.70901	-0.00233897	-0.00235295	-0.00234597
antisense_Alu	LIN28B-HepG2	387	11104.9	10698.8	10901.9	12787.1	0.868442	0.836689	0.852565	-0.00225983	-0.00275213	-0.00250871
antisense_Alu	EIF3D-HepG2	625	24615	24574.4	24594.7	26876.8	0.915846	0.914336	0.915091	-0.00312175	-0.00317511	-0.00314844
antisense_Alu	SRSF7-K562	376	11458.4	10837.2	11147.8	13613.5	0.8417	0.796069	0.818884	-0.00284883	-0.00356584	-0.00321357
antisense_Alu	EXOSC5-HepG2	722reseq2	2149.92	1640.38	1895.15	8442.17	0.254664	0.194308	0.224486	-0.0042425	-0.00387717	-0.00408462
antisense_Alu	ABCF1-K562	734	1731.46	1132.82	1432.14	10437.3	0.165892	0.108536	0.137214	-0.00448739	-0.00362927	-0.00410379
antisense_Alu	SBDS-K562	352	8853.95	7263.59	8058.77	11536.5	0.76747	0.629615	0.698543	-0.0033806	-0.00484813	-0.00417106
antisense_Alu	CPSF6-K562	258	18886.3	17247.5	18066.9	21317.7	0.885944	0.809068	0.847506	-0.00329968	-0.00527198	-0.00431265
antisense_Alu	G3BP1-HepG2	712	3054.63	2917.72	2986.18	8360.9	0.365347	0.348972	0.35716	-0.00443734	-0.00443148	-0.00443554
antisense_Alu	RBFOX2-K562	676	21493.3	20240.1	20866.7	24290.1	0.884859	0.833265	0.859062	-0.00379316	-0.00532624	-0.00457327
antisense_Alu	NOLC1-K562	516	9361.26	13343.6	11352.4	15020.6	0.623229	0.888356	0.755792	-0.00638593	-0.00227896	-0.00458568
antisense_Alu	SRSF1-HepG2	301	13258.8	13823.6	13541.2	17222.2	0.769864	0.802659	0.786261	-0.00500286	-0.00438403	-0.0046977
antisense_Alu	LSM11-K562	444	19017.7	19660.7	19339.2	22890.3	0.83082	0.858911	0.844865	-0.00508519	-0.00431396	-0.00470343
antisense_Alu	SRSF7-HepG2	209	15819.1	13314.3	14566.7	18333.1	0.862871	0.726247	0.794559	-0.00336602	-0.00614414	-0.00483285
antisense_Alu	LIN28B-K562	325	17719.4	12570.6	15145	19109.9	0.927236	0.657806	0.792521	-0.00193126	-0.00759598	-0.00508082
antisense_Alu	RPS11-K562	614	1443.35	1691.52	1567.43	15921	0.090657	0.106244	0.0984506	-0.00499895	-0.00547128	-0.00524221
antisense_Alu	DDX59-HepG2	603	24089.5	24944.4	24516.9	28748.6	0.837934	0.867674	0.852804	-0.00614503	-0.00510801	-0.0056319
antisense_Alu	KHSRP-HepG2	755	19634.1	18472.2	19053.1	23470.3	0.836549	0.787046	0.811798	-0.00505533	-0.00638176	-0.00573132
antisense_Alu	DDX3X-K562	350	12690.3	10096.2	11393.2	16167.6	0.784924	0.624471	0.704698	-0.00443368	-0.00685827	-0.00575272
antisense_Alu	SMNDC1-HepG2	344	11389.7	8738.21	10063.9	15171.8	0.750714	0.57595	0.663332	-0.00471152	-0.00695547	-0.00595984
antisense_Alu	SDAD1-HepG2	744	1226.98	1596.79	1411.88	26531.8	0.0462455	0.0601842	0.0532148	-0.00544108	-0.00647415	-0.00597514
antisense_Alu	TBRG4-HepG2	617	21382.7	20142.9	20762.8	25369.3	0.842859	0.793987	0.818423	-0.00527377	-0.00670381	-0.00600214
antisense_Alu	FTO-HepG2	723reseq1	2064.68	1377.72	1721.2	19644.1	0.105105	0.0701341	0.0876194	-0.00671043	-0.00528182	-0.0060459
antisense_Alu	TRA2A-K562	240	6623.36	5848.56	6235.96	12327.2	0.537297	0.474444	0.50587	-0.00593591	-0.00629124	-0.00613095
antisense_Alu	SDAD1-K562	740	1823.88	1852.89	1838.39	18969.8	0.0961468	0.097676	0.0969114	-0.00616221	-0.00621804	-0.0061902
antisense_Alu	ZRANB2-K562	548	11113.3	5277.14	8195.2	13889.3	0.800132	0.379943	0.590038	-0.00357503	-0.00736765	-0.00623754
antisense_Alu	PTBP1-K562	368	20312.1	16967.5	18639.8	23516.3	0.863742	0.721522	0.792632	-0.00429249	-0.00798978	-0.0062495
antisense_Alu	EXOSC5-K562	491	11199.5	11566	11382.7	16668.7	0.671885	0.693872	0.682879	-0.00642529	-0.00609826	-0.0062639
antisense_Alu	DDX6-K562	577	15639.9	16041.3	15840.6	21026.2	0.743828	0.762917	0.753373	-0.00667759	-0.00626252	-0.00647189
antisense_Alu	PCBP1-HepG2	692	2441.02	2085.65	2263.33	16936.3	0.144129	0.123147	0.133638	-0.00682158	-0.0063019	-0.00657182
antisense_Alu	GRWD1-K562	645	6615.02	8362.03	7488.53	13990.9	0.472809	0.597676	0.535243	-0.00714866	-0.00620934	-0.00675267
antisense_Alu	UTP18-K562	686	4330.39	3708.68	4019.54	12885.5	0.336066	0.287817	0.311942	-0.0068125	-0.00666366	-0.00675544
antisense_Alu	ZNF800-K562	737	3337.37	2216.07	2776.72	15102.3	0.220984	0.146737	0.183861	-0.00726873	-0.00613561	-0.00678439
antisense_Alu	GTF2F1-K562	342	22506.5	15190.5	18848.5	24211	0.929597	0.627421	0.778509	-0.00237046	-0.0102155	-0.00680836
antisense_Alu	FTO-K562	464	18805.5	26228.8	22517.1	27785.8	0.676801	0.943964	0.810382	-0.0105912	-0.00218215	-0.00683002
antisense_Alu	SMNDC1-K562	445	10307.6	7436.2	8871.91	15362.1	0.670977	0.484061	0.577519	-0.00593374	-0.00778377	-0.00702709
antisense_Alu	SF3B4-HepG2	228	6556.35	6472.94	6514.64	13784.5	0.475631	0.46958	0.472606	-0.00702896	-0.00705911	-0.00704423
antisense_Alu	FUBP3-HepG2	571	26411.5	20008.6	23210	28747.2	0.918748	0.696018	0.807383	-0.00322903	-0.0104606	-0.00716434
antisense_Alu	PCBP1-K562	719	3673.68	2986.68	3330.18	14878.9	0.246905	0.200733	0.223819	-0.00741337	-0.0069191	-0.00719184
antisense_Alu	NOLC1-HepG2	553	1080.29	2193.99	1637.14	34462.3	0.0313471	0.0636637	0.0475054	-0.00539662	-0.00871758	-0.00719649
antisense_Alu	ZC3H11A-K562	684	22556.9	20675.1	21616	27281.7	0.826814	0.757839	0.792326	-0.00618883	-0.00827081	-0.00725937
antisense_Alu	FXR2-HepG2	713	3787.89	3628.09	3707.99	15421.2	0.245629	0.235267	0.240448	-0.00767218	-0.00757412	-0.00762439
antisense_Alu	GTF2F1-HepG2	384	15284.8	13800.1	14542.4	20989.5	0.728211	0.657475	0.692843	-0.00699389	-0.00834895	-0.00769876
antisense_Alu	DGCR8-HepG2	383	24440.3	21964.9	23202.6	29291.4	0.834384	0.749876	0.79213	-0.00638421	-0.0091215	-0.0078005
antisense_Alu	GNL3-K562	358	7822.2	12228.9	10025.5	17192.7	0.454973	0.711284	0.583128	-0.00888717	-0.00601052	-0.00780102
antisense_Alu	UCHL5-HepG2	629	10173.2	13066.7	11620	18700.7	0.544005	0.69873	0.621368	-0.00893525	-0.00675801	-0.0079769
antisense_Alu	RPS3-HepG2	540	3097.05	4007.11	3552.08	17491.9	0.177056	0.229084	0.20307	-0.00773556	-0.00851933	-0.00816961
antisense_Alu	PHF6-K562	680	2765.87	3543.6	3154.73	19418.8	0.142432	0.182482	0.162457	-0.00777667	-0.00869659	-0.00827129
antisense_Alu	FXR1-K562	315	34882.8	26633.2	30758	37177.1	0.938287	0.716389	0.827338	-0.00320568	-0.0128155	-0.00841083
antisense_Alu	RBFOX2-HepG2	204	17896.2	20952.6	19424.4	26380	0.678401	0.794261	0.736331	-0.0100181	-0.00696287	-0.00857732
antisense_Alu	RPS3-K562	530	2873.17	2835.38	2854.28	23030	0.124758	0.123117	0.123938	-0.00862755	-0.00856824	-0.00859799
antisense_Alu	YBX3-K562	551	8058.88	9341.97	8700.42	17362	0.464168	0.538071	0.501119	-0.00892344	-0.00835296	-0.00867236
antisense_Alu	HLTF-K562	522	22153.6	28951.4	25552.5	32360.3	0.684591	0.894657	0.789624	-0.012111	-0.00464938	-0.0087073
antisense_Alu	PUM1-K562	690	6223.57	5394.87	5809.22	16445.5	0.378435	0.328045	0.35324	-0.00872471	-0.00867515	-0.00872127
antisense_Alu	FKBP4-HepG2	223	26617.9	20672.6	23645.2	30591	0.87012	0.675772	0.772946	-0.00534256	-0.0116881	-0.00878562
antisense_Alu	CSTF2-HepG2	572	24129.5	27802.4	25966	32863.2	0.734241	0.846004	0.790123	-0.0107539	-0.00670769	-0.00882457
antisense_Alu	NOL12-HepG2	539	5949.91	1824.11	3887.01	19102.7	0.31147	0.09549	0.20348	-0.0100127	-0.00618102	-0.00892863
antisense_Alu	TRA2A-HepG2	218	5994	8430.38	7212.19	17027.1	0.352028	0.495117	0.423572	-0.00902839	-0.00854975	-0.00893821
antisense_Alu	U2AF2-HepG2	272	30255.3	26732.7	28494	35553.9	0.850971	0.751893	0.801432	-0.00704398	-0.0109979	-0.0090995
antisense_Alu	RBM22-HepG2	494	21094.2	17367	19230.6	26699.6	0.790058	0.650458	0.720258	-0.00717141	-0.0107757	-0.00910406
antisense_Alu	HNRNPK-HepG2	206	19687.5	24094.1	21890.8	29422.9	0.669122	0.818892	0.744007	-0.011412	-0.00694527	-0.00933889
antisense_Alu	MATR3-HepG2	695	27193.2	29634.7	28413.9	35744.5	0.760765	0.829071	0.794918	-0.0107271	-0.00801418	-0.00940846
antisense_Alu	TARDBP-K562	340	14621.5	11281.2	12951.3	21499.6	0.680084	0.524717	0.6024	-0.00813269	-0.0104959	-0.00947009
antisense_Alu	XRN2-HepG2	235x4000	26513.6	12575.7	19544.7	27418.2	0.967008	0.458664	0.712836	-0.00128326	-0.0141413	-0.0095448
antisense_Alu	LARP7-K562	243	3638.5	1808.34	2723.42	32173.9	0.113089	0.0562052	0.0846469	-0.0114412	-0.00751032	-0.00970191
antisense_Alu	DKC1-HepG2	544	1250.45	4397.27	2823.86	31559.1	0.0396225	0.139334	0.0894784	-0.00582402	-0.0125031	-0.00983357
antisense_Alu	CSTF2T-K562	275	21804	19702.7	20753.4	29022.4	0.751283	0.678881	0.715082	-0.00899571	-0.0110093	-0.0100409
antisense_Alu	IGF2BP1-HepG2	205	13432.4	10995.6	12214	21864.4	0.614352	0.502899	0.558626	-0.00944116	-0.0109039	-0.0102603
antisense_Alu	HNRNPA1-K562	247	11369.1	12089.3	11729.2	21530.1	0.528056	0.561506	0.544781	-0.0104736	-0.0100658	-0.0102777
antisense_Alu	PRPF8-K562	278	30828.7	35025.3	32927	40925.6	0.753286	0.855829	0.804558	-0.0126006	-0.00786689	-0.0103303
antisense_Alu	ZNF622-K562	570	13031.5	10290.3	11660.9	22102.6	0.589593	0.465572	0.527583	-0.00993274	-0.0113495	-0.0107576
antisense_Alu	DDX6-HepG2	589	13431.8	12675.5	13053.6	23277.5	0.577028	0.544537	0.560783	-0.0106553	-0.0111151	-0.0108931
antisense_Alu	UTP18-HepG2	621	3927.45	3858.27	3892.86	27477.1	0.142936	0.140418	0.141677	-0.0110226	-0.0109274	-0.0109752
antisense_Alu	GRSF1-HepG2	596	7466.29	5344.94	6405.61	21433.1	0.348353	0.249377	0.298865	-0.0113591	-0.0107091	-0.0111614
antisense_Alu	TROVE2-K562	447	26470.2	19783.8	23127	32348.2	0.818291	0.611588	0.714939	-0.00765823	-0.014034	-0.011196
antisense_Alu	EIF3H-HepG2	545	11414	23481.4	17447.7	27515.5	0.414822	0.853386	0.634104	-0.0144894	-0.00537089	-0.0114668
antisense_Alu	DGCR8-K562	341	19999.6	22112.8	21056.2	30744.6	0.650506	0.719241	0.684874	-0.012407	-0.0105136	-0.0114986
antisense_Alu	EIF4G2-K562	260	9831.4	14014.5	11922.9	23393.1	0.42027	0.599086	0.509678	-0.0122953	-0.010359	-0.0115932
antisense_Alu	PABPC4-K562	406	14032	10576.3	12304.1	23877.1	0.587675	0.442947	0.515311	-0.0107613	-0.012425	-0.0117687
antisense_Alu	FMR1-K562	236	9488.77	10987.9	10238.3	22713.2	0.417764	0.483765	0.450765	-0.0119486	-0.0115111	-0.0117695
antisense_Alu	ZNF800-HepG2	743	3687.65	5427.91	4557.78	27407.7	0.134548	0.198043	0.166296	-0.0106713	-0.0126802	-0.0117963
antisense_Alu	TAF15-HepG2	388	16952.2	15130.7	16041.5	26755.5	0.633597	0.565518	0.599557	-0.0111607	-0.0124428	-0.0118391
antisense_Alu	AGGF1-HepG2	543	27659.5	19715.2	23687.4	33639.2	0.82224	0.586079	0.704159	-0.00781017	-0.0151972	-0.0119864
antisense_Alu	GRWD1-HepG2	628	9440.86	10775.1	10108	23395.3	0.403537	0.460567	0.432052	-0.0123602	-0.0120521	-0.012238
antisense_Alu	HNRNPL-HepG2	678	27870.5	25259.3	26564.9	36593.3	0.761628	0.690269	0.725948	-0.0109487	-0.0135079	-0.0122746
antisense_Alu	LARP7-HepG2	298	4971.73	4286.98	4629.35	29091.6	0.170899	0.147361	0.15913	-0.0126719	-0.0118431	-0.0122757
antisense_Alu	DDX52-K562	681	15463.6	16800	16131.8	27485.7	0.562605	0.611228	0.586916	-0.0128318	-0.0119317	-0.0124017
antisense_Alu	IGF2BP2-K562	226	10953.7	12172.5	11563.1	24506	0.446979	0.496715	0.471847	-0.0127251	-0.0122882	-0.0125298
antisense_Alu	FUS-HepG2	694	15183.8	14894.2	15039	27019.3	0.561963	0.551245	0.556604	-0.0126247	-0.0127976	-0.0127122
antisense_Alu	MTPAP-K562	470	12741.7	14088.3	13415	26001.7	0.490034	0.541824	0.515929	-0.0131118	-0.0124555	-0.0128081
antisense_Alu	FASTKD2-HepG2	649	12254.5	10638.1	11446.3	24862.8	0.492883	0.427871	0.460377	-0.0125079	-0.013029	-0.0128097
antisense_Alu	SF3A3-HepG2	393	7852.48	7283.96	7568.22	24547	0.319896	0.296736	0.308316	-0.012912	-0.012767	-0.0128472
antisense_Alu	METAP2-K562	509	12332.1	11388.7	11860.4	25415.6	0.485217	0.448097	0.466657	-0.012866	-0.0131894	-0.0130412
antisense_Alu	UPF1-HepG2	726	33340.1	26023.3	29681.7	40393.4	0.825384	0.644245	0.734815	-0.0092306	-0.016507	-0.0131949
antisense_Alu	KHDRBS1-K562	353	13231.6	12333.5	12782.6	26222.5	0.50459	0.470341	0.487466	-0.0130572	-0.0134216	-0.0132508
antisense_Alu	PPIG-HepG2	495	5777.11	4594.28	5185.7	30585.3	0.188885	0.150212	0.169549	-0.0138906	-0.012565	-0.0132766
antisense_Alu	HNRNPM-K562	224	12806	15621.7	14213.8	27626.3	0.463542	0.565465	0.514503	-0.0142047	-0.0128487	-0.0136275
antisense_Alu	DDX21-K562	284x4000fix	5933.92	5225.02	5579.47	32124	0.184719	0.162652	0.173685	-0.0144586	-0.0136903	-0.0140907
antisense_Alu	AATF-K562	511	6561.69	4200.01	5380.85	33533.3	0.195677	0.125249	0.160463	-0.0154426	-0.012588	-0.0142038
antisense_Alu	UTP3-K562	475	6909.53	5708.32	6308.93	30242	0.228475	0.188755	0.208615	-0.0147166	-0.0137309	-0.014265
antisense_Alu	DDX55-K562	550	15531.7	21540.8	18536.3	31684.9	0.490195	0.679847	0.585021	-0.0159755	-0.0119922	-0.0143367
antisense_Alu	PRPF4-HepG2	752	8551.64	6843.02	7697.33	28187.5	0.303384	0.242768	0.273076	-0.0147155	-0.0139759	-0.0144142
antisense_Alu	DDX55-HepG2	595	18240.7	16263.9	17252.3	31062.7	0.587222	0.523584	0.555403	-0.0140092	-0.0151825	-0.0146367
antisense_Alu	SF3B4-K562	507	9282	6887.21	8084.6	28538.9	0.32524	0.241327	0.283283	-0.0150408	-0.0141253	-0.0147114
antisense_Alu	TAF15-K562	339	20338.4	20000.4	20169.4	33442	0.608169	0.598063	0.603116	-0.0145919	-0.0148329	-0.0147134
antisense_Alu	SAFB2-K562	267	21147.3	21649.5	21398.4	34493.6	0.613078	0.627637	0.620357	-0.014927	-0.0145484	-0.0147398
antisense_Alu	UCHL5-K562	610	10949.9	10705.1	10827.5	27859.9	0.393034	0.384247	0.388641	-0.0147525	-0.0147719	-0.0147632
antisense_Alu	FXR2-K562	237	7538.33	13882	10710.2	27872.7	0.270455	0.498049	0.384252	-0.0142213	-0.0139603	-0.0147787
antisense_Alu	KHSRP-K562	439	20860.9	24290.1	22575.5	35739.1	0.583699	0.679652	0.631675	-0.0162027	-0.0135328	-0.0149618
antisense_Alu	LARP4-HepG2	558	21291.9	20648.9	20970.4	34426.2	0.61848	0.599802	0.609141	-0.0147596	-0.0152274	-0.014997
antisense_Alu	RBM5-HepG2	501	23344.9	18375.7	20860.3	34388.7	0.678853	0.534351	0.606602	-0.0130458	-0.0166142	-0.015044
antisense_Alu	SUPV3L1-K562	663	20428.5	22651.9	21540.2	34992.2	0.583802	0.647342	0.615572	-0.0158617	-0.0142118	-0.0150781
antisense_Alu	PTBP1-HepG2	696	14085.6	10725.3	12405.4	28853.6	0.488174	0.371715	0.429945	-0.014572	-0.0153129	-0.0151071
antisense_Alu	IGF2BP1-K562	220	10552.8	12494.2	11523.5	28635.6	0.368519	0.436315	0.402417	-0.015198	-0.01495	-0.015133
antisense_Alu	EFTUD2-K562	582	25363.8	23467.1	24415.4	37563.6	0.675222	0.62473	0.649976	-0.0143703	-0.015927	-0.0151752
antisense_Alu	DDX24-K562	483	4349.01	4432.3	4390.66	48779.8	0.0891561	0.0908636	0.0900098	-0.0151673	-0.0153365	-0.0152521
antisense_Alu	HNRNPUL1-K562	289	20262.9	20373.2	20318	34205.9	0.59238	0.595606	0.593993	-0.0153067	-0.0152304	-0.0152686
antisense_Alu	HNRNPM-HepG2	222	14820	14807.3	14813.7	30285.4	0.489345	0.488927	0.489136	-0.0152805	-0.0152857	-0.0152831
antisense_Alu	AGGF1-K562	537	21899	21478.7	21688.8	35603.8	0.615073	0.603271	0.609172	-0.0153549	-0.0156606	-0.0155092
antisense_Alu	NKRF-HepG2	546	18164.6	22813.7	20489.1	34636.1	0.52444	0.658667	0.591554	-0.0169139	-0.0137425	-0.0155188
antisense_Alu	SUPV3L1-HepG2	650	17889.7	16869.4	17379.5	32301.6	0.553832	0.522247	0.53804	-0.0152506	-0.01581	-0.0155411
antisense_Alu	HNRNPK-K562	326	17743.7	18557	18150.3	33162.2	0.535057	0.559582	0.54732	-0.016009	-0.0155429	-0.0157825
antisense_Alu	HNRNPUL1-HepG2	321	26154.6	31795	28974.8	42289.5	0.618466	0.751841	0.685154	-0.0181312	-0.0130836	-0.0158058
antisense_Alu	HNRNPU-K562	249	23826.8	24288.5	24057.6	38047.9	0.626231	0.638366	0.632299	-0.0160886	-0.0157278	-0.0159098
antisense_Alu	WDR43-HepG2	602	8223.96	6897.02	7560.49	32776.3	0.250912	0.210427	0.23067	-0.0164047	-0.0155087	-0.0159988
antisense_Alu	DDX3X-HepG2	492	12606.4	11124.4	11865.4	30361.2	0.415213	0.366404	0.390809	-0.0159858	-0.0161137	-0.0160831
antisense_Alu	HLTF-HepG2	651	26933.1	27719.4	27326.3	41328.9	0.651678	0.670702	0.66119	-0.0166384	-0.0159735	-0.01631
antisense_Alu	WDR43-K562	517	5620.06	6010.46	5815.26	41034	0.136961	0.146475	0.141718	-0.0161192	-0.0166566	-0.0163927
antisense_Alu	SFPQ-HepG2	437	13161.9	12525.9	12843.9	31392.6	0.419267	0.39901	0.409139	-0.0165058	-0.0166032	-0.0165602
antisense_Alu	GPKOW-K562	450	25915.1	31796.4	28855.8	42955.8	0.603298	0.740212	0.671755	-0.0188936	-0.0137993	-0.016563
antisense_Alu	DDX51-K562	586	6584.82	6560.66	6572.74	38111.9	0.172776	0.172142	0.172459	-0.0166795	-0.0166531	-0.0166663
antisense_Alu	AKAP1-HepG2	708	15419.7	16708.5	16064.1	33097.9	0.465881	0.504821	0.485351	-0.016992	-0.0164772	-0.0167533
antisense_Alu	DDX52-HepG2	642	24266.6	22689.6	23478.1	38571.2	0.629137	0.588253	0.608695	-0.0162235	-0.0173687	-0.0168152
antisense_Alu	PUM2-K562	441	35633.8	28082.6	31858.2	46002.6	0.774605	0.610457	0.692531	-0.0131299	-0.0199959	-0.0168864
antisense_Alu	XRN2-K562	245	22844.8	20864.3	21854.5	37581.2	0.60788	0.555179	0.581529	-0.0164058	-0.0177132	-0.0170919
antisense_Alu	BCLAF1-HepG2	643	8927.95	9219.58	9073.77	33921.9	0.263192	0.271789	0.26749	-0.0171936	-0.0173277	-0.0172623
antisense_Alu	TROVE2-HepG2	503	19582.6	11541.4	15562	33983	0.576246	0.339624	0.457935	-0.0155729	-0.0179814	-0.017535
antisense_Alu	CDC40-HepG2	556	24115	20843.4	22479.2	38784.6	0.621766	0.537415	0.57959	-0.0165322	-0.0186735	-0.0176887
antisense_Alu	BUD13-HepG2	497	9044.14	5960.29	7502.22	38841	0.23285	0.153453	0.193152	-0.0190155	-0.0161174	-0.0177967
antisense_Alu	SND1-HepG2	302	13911.7	10363.8	12137.8	33661.7	0.41328	0.307882	0.360581	-0.0177348	-0.0176139	-0.017862
antisense_Alu	XRCC6-K562	480	27440.5	25096.3	26268.4	42537.6	0.64509	0.589979	0.617534	-0.0173542	-0.0191049	-0.0182673
antisense_Alu	FAM120A-HepG2	297	20244.8	21395.8	20820.3	38559.8	0.525024	0.554873	0.539949	-0.0188185	-0.0181815	-0.0185115
antisense_Alu	XPO5-HepG2	655	20353.6	19743	20048.3	38523.7	0.52834	0.51249	0.520415	-0.0187347	-0.0190403	-0.0188908
antisense_Alu	ZC3H11A-HepG2	641	18753.3	17762	18257.7	37442.8	0.500853	0.474376	0.487614	-0.0187072	-0.0191101	-0.0189184
antisense_Alu	IGF2BP3-HepG2	211	14364.9	13253.4	13809.2	36695.5	0.391462	0.361173	0.376317	-0.0194365	-0.0194725	-0.0194706
antisense_Alu	SLTM-K562	256	26298.2	20764.3	23531.2	42298.5	0.621729	0.490899	0.556314	-0.0180312	-0.0213146	-0.0199081
antisense_Alu	CSTF2T-HepG2	292	18443.4	15865.1	17154.2	38359.5	0.480804	0.413589	0.447196	-0.0194851	-0.0202078	-0.0199164
antisense_Alu	NSUN2-K562	452	11066.7	5917.22	8491.96	44423.4	0.249118	0.1332	0.191159	-0.0221898	-0.0172092	-0.0202716
antisense_Alu	DDX42-K562	241	19561.7	23686.5	21624.1	41646.4	0.469709	0.568752	0.51923	-0.0213254	-0.0192839	-0.0204467
antisense_Alu	WDR3-K562	685	8702.57	5993.22	7347.9	51090.2	0.170337	0.117307	0.143822	-0.0222223	-0.0185289	-0.0205568
antisense_Alu	AARS-K562	624	24363.2	17872.2	21117.7	41613.3	0.585466	0.429481	0.507473	-0.0188168	-0.0217921	-0.0206657
antisense_Alu	BUD13-K562	508	14511.2	13704.2	14107.7	40618.2	0.357258	0.337391	0.347325	-0.0215486	-0.0214815	-0.0215233
antisense_Alu	SND1-K562	316	31606.7	30072.5	30839.6	50103.8	0.630824	0.600204	0.615514	-0.0210087	-0.0221476	-0.0215919
antisense_Alu	EFTUD2-HepG2	631	19014.8	16644.5	17829.7	41583.5	0.457267	0.400268	0.428767	-0.0214656	-0.0219868	-0.0217831
antisense_Alu	FASTKD2-K562	460	9804.76	15044.1	12424.4	42278.1	0.231911	0.355836	0.293873	-0.0206719	-0.0224264	-0.0219506
antisense_Alu	DHX30-HepG2	654	17594	17620.4	17607.2	42842.6	0.410667	0.411281	0.410974	-0.02259	-0.0225858	-0.0225879
antisense_Alu	RBM15-HepG2	552	19737.4	19404.4	19570.9	44633.8	0.442207	0.434747	0.438477	-0.023235	-0.0233193	-0.0232781
antisense_Alu	AQR-HepG2	762	15603.9	7705	11654.5	46952.9	0.332331	0.164101	0.248216	-0.0247994	-0.0200896	-0.0234293
antisense_Alu	DHX30-K562	682	11934.9	12428	12181.5	48986	0.24364	0.253706	0.248673	-0.0243136	-0.0245922	-0.0244565
antisense_Alu	LARP4-K562	461	27541.3	11473.7	19507.5	47166.9	0.583911	0.243258	0.413585	-0.021377	-0.0234	-0.0248476
antisense_Alu	RBM15-K562	514	17029.4	14273.1	15651.2	48198.6	0.353316	0.296131	0.324724	-0.0255605	-0.0250592	-0.0253975
antisense_Alu	GEMIN5-K562	677	9400.66	10463.7	9932.19	60519.7	0.155332	0.172898	0.164115	-0.0252555	-0.0264942	-0.0258954
antisense_Alu	SF3B1-K562	506	30853.8	27579.4	29216.6	55176.2	0.559188	0.499843	0.529515	-0.0258739	-0.0275919	-0.0267991
antisense_Alu	AKAP8L-K562	425	28023.2	20216.8	24120	53445.2	0.524336	0.378272	0.451304	-0.0261019	-0.0283542	-0.0276857
antisense_Alu	NIPBL-K562	565	11975.3	10955	11465.2	62568	0.191397	0.17509	0.183243	-0.0285655	-0.0275391	-0.0280686
antisense_Alu	PRPF8-HepG2	291	15152.5	14470.7	14811.6	55648.4	0.272289	0.260037	0.266163	-0.028438	-0.0281195	-0.0282844
antisense_Alu	UPF1-K562	465	35018.1	36674.7	35846.4	62849.2	0.557177	0.583536	0.570357	-0.029548	-0.0285002	-0.0290379
antisense_Alu	DROSHA-HepG2	575	26855.1	26996.4	26925.8	59409.6	0.452033	0.454412	0.453222	-0.0307625	-0.03072	-0.0307414
antisense_Alu	WRN-K562	416	27595	21877.6	24736.3	60606.1	0.455317	0.360981	0.408149	-0.0313219	-0.0321602	-0.0319799
antisense_Alu	DROSHA-K562	481	21044.9	35279.8	28162.3	66217.8	0.317813	0.532783	0.425298	-0.034803	-0.0320474	-0.0347369
antisense_Alu	AQR-K562	670	27099.3	22402	24750.7	67201.8	0.403253	0.333355	0.368304	-0.0355067	-0.0355043	-0.0356665
antisense_centr	SAFB2-K562	267	775.854	1091.96	933.908	84.1268	9.22244	12.9799	11.1012	0.00248673	0.00403831	0.00324313
antisense_centr	YWHAG-K562	367	587.885	485.378	536.632	28.604	20.5525	16.9689	18.7607	0.00256391	0.00198268	0.00226976
antisense_centr	SLTM-K562	256	1022.8	1147.17	1084.99	364.893	2.80302	3.14386	2.97344	0.00152089	0.00189574	0.00170574
antisense_centr	EWSR1-K562	440	291.914	753.014	522.464	57.1509	5.10777	13.1759	9.14184	0.000686784	0.00280109	0.00166796
antisense_centr	PPIL4-K562	414	327.562	286.236	306.899	22.2223	14.7403	12.8806	13.8104	0.00127149	0.00105539	0.00116244
antisense_centr	EIF4G2-K562	260	582.888	545.295	564.091	193.895	3.00621	2.81232	2.90926	0.000925592	0.00081345	0.000869069
antisense_centr	ILF3-K562	338	375.653	294.061	334.857	70.5954	5.32122	4.16544	4.74333	0.000905985	0.000605315	0.000752056
antisense_centr	NONO-K562	405	230.383	246.522	238.453	41.8264	5.50808	5.89393	5.70101	0.000567099	0.000630907	0.000598806
antisense_centr	HLTF-HepG2	651	159.406	188.113	173.76	18.1596	8.77805	10.3589	9.56848	0.000499562	0.000634469	0.000566159
antisense_centr	NOLC1-K562	516	183.116	185.214	184.165	26.8397	6.82258	6.90072	6.86165	0.00050729	0.000516143	0.000511713
antisense_centr	SAFB-K562	746	175.571	298.072	236.822	59.7982	2.93606	4.98464	3.96035	0.000272817	0.00069078	0.00047024
antisense_centr	LARP4-K562	461	177.985	407.99	292.988	97.2754	1.82971	4.19418	3.01194	0.000155134	0.000843883	0.000466054
antisense_centr	FUS-K562	689	231.293	132.223	181.758	35.188	6.57308	3.75762	5.16535	0.000628325	0.000252522	0.000430561
antisense_centr	RBFOX2-K562	676	262.853	97.3375	180.095	42.7183	6.15318	2.27859	4.21588	0.000689026	0.000115651	0.000373848
antisense_centr	MATR3-K562	716	194.791	509.04	351.916	172.443	1.1296	2.95194	2.04077	3.42467e-05	0.000794949	0.000362161
antisense_centr	HNRNPC-K562	699	149.983	92.3504	121.167	18.8434	7.95947	4.90095	6.43021	0.00044885	0.000211765	0.000325316
antisense_centr	RBM15-K562	514	235.852	273.55	254.701	105.504	2.23548	2.5928	2.41414	0.000273726	0.000375999	0.000323855
antisense_centr	TAF15-K562	339	171.393	242.211	206.802	74.4965	2.30069	3.25131	2.776	0.000206026	0.000412007	0.000304622
antisense_centr	SRSF1-K562	312	241.123	187.887	214.505	83.0087	2.9048	2.26346	2.58413	0.000370953	0.00022143	0.000293803
antisense_centr	SRSF7-K562	376	141.139	117.09	129.114	26.6812	5.28981	4.38849	4.83915	0.000339186	0.000249838	0.000293703
antisense_centr	HNRNPA1-HepG2	283	264.834	147.691	206.262	77.7779	3.405	1.89888	2.65194	0.000468135	0.000136637	0.000290221
antisense_centr	CPSF6-K562	258	127.525	269.346	198.436	73.2661	1.74058	3.67628	2.70843	0.000101965	0.000505898	0.000285243
antisense_centr	HNRNPU-HepG2	281	224.803	124.355	174.579	56.7775	3.95937	2.19022	3.0748	0.000446295	0.000140655	0.000282904
antisense_centr	PTBP1-K562	368	109.264	150.28	129.772	35.6645	3.06367	4.21371	3.63869	0.00017649	0.000311844	0.000241819
antisense_centr	AGGF1-K562	537	203.693	201.179	202.436	89.3108	2.28072	2.25257	2.26665	0.00024229	0.000235696	0.000238988
antisense_centr	HNRNPA1-K562	247	183.061	180.142	181.601	73.6025	2.48716	2.4475	2.46733	0.000240633	0.000232618	0.000236617
antisense_centr	AKAP8L-K562	425	103.512	263.84	183.676	76.7137	1.34933	3.43928	2.3943	4.47425e-05	0.00047019	0.000231359
antisense_centr	RBM22-HepG2	494	87.1105	83.6651	85.3878	14.1311	6.16446	5.92064	6.04255	0.000228576	0.000214664	0.000221595
antisense_centr	GRWD1-K562	645	78.842	98.5923	88.7171	16.679	4.72701	5.91115	5.31908	0.000176679	0.000252735	0.000213913
antisense_centr	LSM11-K562	444	141.331	123.414	132.372	45.7689	3.08792	2.69645	2.89219	0.000229894	0.000176613	0.000202816
antisense_centr	EIF3H-HepG2	545	122.946	48.341	85.6436	17.1056	7.18751	2.82604	5.00677	0.000349843	7.24525e-05	0.000199026
antisense_centr	U2AF2-K562	242	75.4807	177.496	126.488	42.9805	1.75616	4.12968	2.94292	6.13225e-05	0.000363161	0.000196974
antisense_centr	SRSF9-HepG2	216	61.9171	110.61	86.2635	18.1537	3.41071	6.09294	4.75183	0.000109598	0.000288375	0.000193962
antisense_centr	CPEB4-K562	700	188.682	55.3623	122.022	40.8203	4.62227	1.35624	2.98926	0.000416724	2.43382e-05	0.000192769
antisense_centr	SMNDC1-K562	445	141.707	70.6003	106.154	31.6011	4.48424	2.23411	3.35917	0.000306776	8.1875e-05	0.000185568
antisense_centr	XRCC6-HepG2	311	151.204	124.345	137.774	56.4637	2.6779	2.20221	2.44005	0.000214876	0.000141623	0.000177304
antisense_centr	HNRNPUL1-K562	289	153.677	172.4	163.038	79.1679	1.94115	2.17765	2.0594	0.000147055	0.000193565	0.000169922
antisense_centr	ZC3H8-K562	683	49.1749	67.3586	58.2668	7.80321	6.30188	8.63217	7.46703	0.000130598	0.000209467	0.000169005
antisense_centr	TIA1-K562	285	151.75	205.557	178.653	93.6582	1.62025	2.19475	1.9075	0.00010565	0.000233114	0.000166448
antisense_centr	GTF2F1-K562	342	84.3654	161.769	123.067	48.3187	1.74602	3.34796	2.54699	6.78355e-05	0.000282009	0.000165992
antisense_centr	UCHL5-K562	610	153.26	132.756	143.008	64.4907	2.37646	2.05853	2.2175	0.000191393	0.000138281	0.000164306
antisense_centr	SUB1-HepG2	632x	69.2795	63.2335	66.2565	11.9125	5.81571	5.30818	5.56195	0.000175967	0.00015228	0.000164024
antisense_centr	TARDBP-K562	340	92.8071	164.296	128.552	54.2535	1.71062	3.02831	2.36946	7.18808e-05	0.00026263	0.00015999
antisense_centr	IGF2BP2-K562	226	72.9393	206.149	139.544	64.943	1.12313	3.17431	2.14872	1.2219e-05	0.000343535	0.000153983
antisense_centr	TRA2A-K562	240	54.1613	118.402	86.2818	25.6708	2.10984	4.61233	3.36109	5.83392e-05	0.000261136	0.000150901
antisense_centr	METAP2-K562	509	121.186	106.413	113.8	46.3666	2.61366	2.29504	2.45435	0.000167972	0.000127539	0.00014741
antisense_centr	SRSF7-HepG2	209	69.1833	169.038	119.111	53.6362	1.28986	3.15157	2.22072	2.54052e-05	0.000279939	0.000137099
antisense_centr	ZC3H11A-K562	684	80.8535	121.839	101.346	40.3291	2.00485	3.02113	2.51299	8.11357e-05	0.000194345	0.00013473
antisense_centr	EXOSC5-K562	491	96.3317	89.3016	92.8166	34.9738	2.7544	2.55338	2.65389	0.000140812	0.000120772	0.000130696
antisense_centr	SLTM-HepG2	227	192.647	139.738	166.192	98.3709	1.95837	1.42052	1.68945	0.000186801	7.07665e-05	0.000125733
antisense_centr	BUD13-K562	508	177.466	140.624	159.045	93.8208	1.89154	1.49886	1.6952	0.00016319	8.21061e-05	0.000121106
antisense_centr	MTPAP-K562	470	95.1897	113.326	104.258	48.765	1.95201	2.32392	2.13797	9.18544e-05	0.000137868	0.000114291
antisense_centr	HNRNPK-K562	326	149.749	156.421	153.085	93.0414	1.60949	1.6812	1.64534	0.000102818	0.000117236	0.000109975
antisense_centr	IGF2BP1-K562	220	70.0715	222.124	146.098	88.6483	0.790443	2.50567	1.64806	-2.37729e-05	0.000294358	0.000105302
antisense_centr	AARS-K562	624	87.813	155.017	121.415	66.7143	1.31626	2.3236	1.81993	3.48126e-05	0.000188557	0.000104888
antisense_centr	BCLAF1-HepG2	643	60.7855	77.9158	69.3507	25.4712	2.38644	3.05898	2.72271	7.62775e-05	0.000125682	0.000100215
antisense_centr	GRWD1-HepG2	628	45.9612	66.6776	56.3194	16.5002	2.78549	4.04102	3.41325	6.79274e-05	0.000134337	9.97499e-05
antisense_centr	HNRNPL-K562	560	90.95	82.0222	86.4861	40.2832	2.25776	2.03614	2.14695	0.000106857	8.41413e-05	9.53327e-05
antisense_centr	HNRNPM-K562	224	163.732	73.7065	118.719	70.4873	2.32286	1.04567	1.68426	0.000199082	4.7488e-06	8.92909e-05
antisense_centr	DHX30-K562	682	78.7579	113.715	96.2363	52.0159	1.51411	2.18615	1.85013	4.71346e-05	0.000128315	8.54222e-05
antisense_centr	CSTF2T-K562	275	150.843	159.133	154.988	106.182	1.4206	1.49868	1.45964	7.64024e-05	9.28844e-05	8.45634e-05
antisense_centr	ZNF622-K562	570	81.9232	102.667	92.2951	48.9945	1.67209	2.09548	1.88378	6.07585e-05	0.000109574	8.43239e-05
antisense_centr	UCHL5-HepG2	629	41.7534	56.3724	49.0629	15.0505	2.77421	3.74554	3.25988	6.14643e-05	0.000107399	8.36432e-05
antisense_centr	FASTKD2-K562	460	54.2431	157.831	106.037	63.2984	0.856943	2.49345	1.6752	-1.20815e-05	0.000208045	7.89268e-05
antisense_centr	TBRG4-K562	584	71.4191	81.5333	76.4762	37.5813	1.90039	2.16952	2.03495	6.61551e-05	9.11031e-05	7.83877e-05
antisense_centr	FUBP3-HepG2	571	70.7323	55.3376	63.035	26.7605	2.64316	2.06788	2.35552	9.91853e-05	5.80023e-05	7.79141e-05
antisense_centr	U2AF1-K562	244	82.5282	32.3237	57.426	23.3321	3.53711	1.38538	2.46124	0.000150413	1.52011e-05	7.46185e-05
antisense_centr	NCBP2-K562	566	48.048	44.1364	46.0922	16.3565	2.93755	2.69841	2.81798	7.46961e-05	6.3208e-05	6.88922e-05
antisense_centr	TAF15-HepG2	388	58.7115	51.1518	54.9317	23.1596	2.53508	2.20866	2.37187	7.87927e-05	5.84755e-05	6.84463e-05
antisense_centr	DGCR8-K562	341	91.5461	128.464	110.005	71.9785	1.27185	1.78475	1.5283	3.17603e-05	0.000107361	6.73156e-05
antisense_centr	YBX3-K562	551	61.3852	57.7191	59.5521	31.7821	1.93144	1.81609	1.87377	5.82962e-05	4.96867e-05	5.39507e-05
antisense_centr	TRA2A-HepG2	218	71.9987	47.8728	59.9358	32.2215	2.23449	1.48574	1.86012	8.35147e-05	2.73441e-05	5.36661e-05
antisense_centr	KHDRBS1-K562	353	145.108	96.6227	120.865	89.1723	1.62728	1.08355	1.35541	0.000101933	1.11856e-05	5.30278e-05
antisense_centr	DDX52-K562	681	66.6609	68.585	67.623	42.1116	1.58296	1.62865	1.60581	4.41711e-05	4.82618e-05	4.62066e-05
antisense_centr	NCBP2-HepG2	477	29.2918	30.0315	29.6616	11.2137	2.61214	2.6781	2.64512	4.05759e-05	4.26809e-05	4.16251e-05
antisense_centr	LSM11-HepG2	592	21.9159	37.3024	29.6091	11.6013	1.88909	3.21537	2.55223	2.01121e-05	6.2854e-05	4.00244e-05
antisense_centr	RBM15-HepG2	552	50.5324	49.6379	50.0852	28.9693	1.74435	1.71347	1.72891	4.05617e-05	3.85646e-05	3.95603e-05
antisense_centr	FAM120A-K562	279	89.6264	168	128.813	105.559	0.849065	1.59153	1.2203	-2.11565e-05	0.00011263	3.69995e-05
antisense_centr	DROSHA-K562	481	174.897	99.6111	137.254	114.154	1.53211	0.8726	1.20236	0.000107653	-1.95843e-05	3.64909e-05
antisense_centr	AKAP1-K562	697	62.9532	67.5074	65.2303	44.3928	1.41809	1.52068	1.46939	3.17255e-05	4.08229e-05	3.62169e-05
antisense_centr	EIF3G-K562	646	31.9596	44.8109	38.3852	20.1653	1.58488	2.22218	1.90353	2.12332e-05	5.16211e-05	3.56476e-05
antisense_centr	SLBP-K562	262	25.7019	46.0495	35.8757	18.6336	1.37933	2.47131	1.92532	1.19248e-05	6.01072e-05	3.3906e-05
antisense_centr	HNRNPL-HepG2	678	44.6264	32.0332	38.3298	20.822	2.14323	1.53843	1.84083	4.90794e-05	1.99072e-05	3.37438e-05
antisense_centr	PUS1-K562	668	48.7496	38.4213	43.5855	26.0651	1.8703	1.47405	1.67218	4.40341e-05	2.15078e-05	3.23285e-05
antisense_centr	PRPF4-HepG2	752	29.5129	30.7665	30.1397	14.9134	1.97895	2.06302	2.02099	2.90625e-05	3.21435e-05	3.05936e-05
antisense_centr	RBM22-K562	331	65.7523	59.7234	62.7379	45.3634	1.44946	1.31655	1.38301	3.52113e-05	2.36963e-05	2.93493e-05
antisense_centr	LARP4-HepG2	558	37.9447	31.5234	34.734	19.8103	1.9154	1.59126	1.75333	3.55787e-05	2.1126e-05	2.8138e-05
antisense_centr	DDX6-K562	577	61.0311	51.3674	56.1993	39.7722	1.53452	1.29154	1.41303	3.7704e-05	1.89594e-05	2.80316e-05
antisense_centr	FTO-K562	464	60.1008	56.2159	58.1584	41.9349	1.43319	1.34055	1.38687	3.12064e-05	2.37697e-05	2.74413e-05
antisense_centr	CSTF2-HepG2	572	48.7537	36.8768	42.8153	28.7085	1.69823	1.28452	1.49138	3.72494e-05	1.33211e-05	2.46892e-05
antisense_centr	EIF3D-HepG2	625	26.3273	29.7779	28.0526	16.0615	1.63915	1.85399	1.74657	1.87701e-05	2.65212e-05	2.2569e-05
antisense_centr	GTF2F1-HepG2	384	26.4291	42.0067	34.2179	21.7645	1.21432	1.93005	1.57218	7.40409e-06	3.98491e-05	2.23364e-05
antisense_centr	FASTKD2-HepG2	649	24.6927	25.2459	24.9693	13.4365	1.83773	1.8789	1.85832	2.16784e-05	2.2971e-05	2.23225e-05
antisense_centr	FUS-HepG2	694	28.6878	25.2916	26.9897	17.0044	1.68708	1.48735	1.58722	2.16457e-05	1.44857e-05	1.79886e-05
antisense_centr	SUPV3L1-K562	663	82.2321	67.2954	74.7638	63.3102	1.29888	1.06295	1.18091	3.10231e-05	5.9267e-06	1.79359e-05
antisense_centr	POLR2G-HepG2	484	17.5638	21.5553	19.5595	10.5431	1.66591	2.0445	1.8552	1.29324e-05	2.22396e-05	1.74388e-05
antisense_centr	PUM1-K562	690	49.6097	29.0024	39.306	28.9519	1.71352	1.00174	1.35763	3.85449e-05	7.29291e-08	1.73376e-05
antisense_centr	FMR1-K562	236	36.0414	66.7415	51.3915	40.7802	0.883798	1.63662	1.26021	-6.423e-06	4.74343e-05	1.71474e-05
antisense_centr	AGGF1-HepG2	543	34.8844	42.7181	38.8013	29.0456	1.20102	1.47073	1.33587	9.21864e-06	2.37738e-05	1.62105e-05
antisense_centr	HNRNPUL1-HepG2	321	37.6719	63.0027	50.3373	40.8314	0.92262	1.543	1.23281	-4.37716e-06	3.9423e-05	1.51993e-05
antisense_centr	FXR2-HepG2	713	15.0764	16.0804	15.5784	8.67323	1.73827	1.85402	1.79615	1.20258e-05	1.43221e-05	1.31623e-05
antisense_centr	ZC3H11A-HepG2	641	27.4432	35.9958	31.7195	24.212	1.13346	1.4867	1.31008	4.95978e-06	2.05936e-05	1.23595e-05
antisense_centr	U2AF1-HepG2	282	42.5423	30.2466	36.3945	29.484	1.44289	1.02587	1.23438	2.25033e-05	1.11438e-06	1.10561e-05
antisense_centr	PCBP1-K562	719	22.2658	28.8723	25.5691	19.3071	1.15325	1.49542	1.32433	4.58007e-06	1.67619e-05	1.03623e-05
antisense_centr	TBRG4-HepG2	617	18.2347	18.292	18.2634	12.5075	1.4579	1.46249	1.4602	9.91773e-06	1.00318e-05	9.97474e-06
antisense_centr	SRSF1-HepG2	301	46.7158	45.7364	46.2261	39.8264	1.17299	1.14839	1.16069	1.07533e-05	9.12979e-06	9.93778e-06
antisense_centr	TROVE2-K562	447	52.4284	79.7516	66.09	60.4549	0.867231	1.31919	1.09321	-1.07746e-05	3.18731e-05	8.49739e-06
antisense_centr	NPM1-K562	354	76.6392	41.1258	58.8825	53.3803	1.43572	0.770429	1.10307	3.99883e-05	-1.54742e-05	8.33364e-06
antisense_centr	EFTUD2-K562	582	75.4451	53.7512	64.5982	59.9286	1.25892	0.896922	1.07792	2.50616e-05	-8.43604e-06	6.99273e-06
antisense_centr	LIN28B-HepG2	387	21.4408	21.1281	21.2844	16.9748	1.26309	1.24467	1.25388	7.22464e-06	6.67158e-06	6.94728e-06
antisense_centr	ZRANB2-K562	548	29.7504	37.6672	33.7088	29.7954	0.998488	1.26419	1.13134	-6.49334e-08	1.27396e-05	6.00128e-06
antisense_centr	APOBEC3C-K562	374x4000fix	38.3789	30.7271	34.553	30.6364	1.25272	1.00296	1.12784	1.24758e-05	1.31131e-07	5.99727e-06
antisense_centr	DDX59-HepG2	603	28.6628	24.3729	26.5178	23.1149	1.24001	1.05442	1.14722	8.89566e-06	1.86341e-06	5.25424e-06
antisense_centr	SMNDC1-HepG2	344	33.5233	32.1524	32.8378	29.4621	1.13784	1.09131	1.11458	6.24542e-06	4.05333e-06	5.13906e-06
antisense_centr	IGF2BP3-HepG2	211	30.2804	26.0717	28.1761	25.2386	1.19977	1.03301	1.11639	7.95629e-06	1.22149e-06	4.47541e-06
antisense_centr	UTP18-K562	686	31.5541	33.6312	32.5926	29.8184	1.05821	1.12787	1.09304	2.57551e-06	5.83825e-06	4.183e-06
antisense_centr	YBX3-HepG2	729	7.24052	7.45729	7.34891	4.98257	1.45317	1.49668	1.47492	3.90411e-06	4.33838e-06	4.12008e-06
antisense_centr	PABPN1-HepG2	750	14.5641	12.0059	13.285	10.8828	1.33826	1.1032	1.22073	6.12213e-06	1.70114e-06	3.82266e-06
antisense_centr	DDX6-HepG2	589	13.2862	10.9237	12.1049	10.0827	1.31772	1.08341	1.20057	5.28855e-06	1.26256e-06	3.19227e-06
antisense_centr	QKI-HepG2	478	19.0423	21.4544	20.2483	18.7547	1.01533	1.14395	1.07964	4.18038e-07	4.16256e-06	2.23845e-06
antisense_centr	QKI-K562	466	37.6523	31.7421	34.6972	33.3821	1.12792	0.950873	1.0394	6.53892e-06	-2.30689e-06	1.93425e-06
antisense_centr	SUPV3L1-HepG2	650	17.3998	19.5544	18.4771	17.1856	1.01246	1.13784	1.07515	3.10893e-07	3.64287e-06	1.93155e-06
antisense_centr	SF3B4-K562	507	44.8253	48.0359	46.4306	45.2536	0.990536	1.06148	1.02601	-6.14926e-07	4.13491e-06	1.71995e-06
antisense_centr	STAU2-HepG2	593	13.0979	28.2838	20.6908	20.1334	0.650553	1.40482	1.02769	-8.12409e-06	1.38699e-05	8.15211e-07
antisense_centr	TIA1-HepG2	215	30.5329	20.7441	25.6385	25.6922	1.18841	0.807411	0.997911	7.60374e-06	-6.40215e-06	-7.73341e-08
antisense_centr	G3BP1-HepG2	712	7.89335	6.79082	7.34208	7.69875	1.02528	0.882068	0.953672	2.84267e-07	-1.22941e-06	-5.02451e-07
antisense_centr	SSB-HepG2	730	5.85978	5.52356	5.69167	6.33611	0.924823	0.871759	0.898291	-6.60692e-07	-1.09366e-06	-8.8076e-07
antisense_centr	XRCC6-K562	480	69.9121	75.0301	72.4711	73.4896	0.95132	1.02096	0.986141	-5.03349e-06	2.2456e-06	-1.45913e-06
antisense_centr	KHSRP-K562	439	82.5606	58.3906	70.4756	71.6144	1.15285	0.815347	0.984098	1.69417e-05	-1.71969e-05	-1.62987e-06
antisense_centr	SSB-K562	738	13.2748	15.7368	14.5058	15.801	0.840121	0.995936	0.918028	-3.33638e-06	-9.2451e-08	-1.78986e-06
antisense_centr	PTBP1-HepG2	696	15.2259	17.912	16.5689	18.4143	0.826852	0.972722	0.899787	-4.17643e-06	-7.14678e-07	-2.52418e-06
antisense_centr	EXOSC5-HepG2	722reseq2	2.81978	1.70495	2.26236	5.82331	0.484223	0.29278	0.388502	-2.95022e-06	-3.02136e-06	-3.08588e-06
antisense_centr	NIP7-HepG2	703	0.66866	1.00423	0.83644	15.0265	0.0444988	0.0668307	0.0556647	-3.00234e-06	-3.91987e-06	-3.48554e-06
antisense_centr	HLTF-K562	522	535.141	449.995	492.568	495.071	1.08094	0.908952	0.994945	6.0088e-05	-6.19755e-05	-3.60132e-06
antisense_centr	HNRNPK-HepG2	206	63.0978	62.4945	62.7961	65.4293	0.964366	0.955145	0.959755	-3.30303e-06	-4.13763e-06	-3.72137e-06
antisense_centr	DDX3X-K562	350	41.95	54.2695	48.1098	50.8785	0.824514	1.06665	0.945582	-1.16782e-05	5.05172e-06	-3.88372e-06
antisense_centr	AQR-K562	670	52.0547	58.7462	55.4005	58.2762	0.893241	1.00807	0.950653	-8.47857e-06	6.80822e-07	-4.04472e-06
antisense_centr	TIAL1-HepG2	753	12.8602	8.31457	10.5874	13.8216	0.930442	0.601562	0.766002	-1.33763e-06	-6.09637e-06	-4.07171e-06
antisense_centr	BCCIP-HepG2	230	32.1528	33.9121	33.0324	36.0538	0.891799	0.940595	0.916197	-5.31196e-06	-2.99629e-06	-4.17102e-06
antisense_centr	SF3B4-HepG2	228	9.9937	20.137	15.0654	18.4297	0.542261	1.09264	0.817451	-8.82385e-06	2.57391e-06	-4.38095e-06
antisense_centr	DDX3X-HepG2	492	10.6751	17.4577	14.0664	17.4881	0.610421	0.998262	0.804342	-7.60198e-06	-4.37995e-08	-4.41853e-06
antisense_centr	DGCR8-HepG2	383	27.0221	28.4263	27.7242	31.4783	0.858437	0.903046	0.880741	-5.9507e-06	-4.18234e-06	-5.07934e-06
antisense_centr	BUD13-HepG2	497	18.424	15.1074	16.7657	21.2793	0.865814	0.709955	0.787885	-3.82981e-06	-7.46606e-06	-5.76644e-06
antisense_centr	PUM2-K562	441	56.708	74.8833	65.7956	70.0203	0.809879	1.06945	0.939665	-1.72518e-05	7.25391e-06	-5.90726e-06
antisense_centr	XPO5-HepG2	655	9.70401	13.5854	11.6447	16.8791	0.574912	0.804865	0.689888	-7.74949e-06	-4.2547e-06	-6.2365e-06
antisense_centr	DHX30-HepG2	654	10.6597	18.8878	14.7737	19.9181	0.535175	0.948273	0.741724	-9.61414e-06	-1.4473e-06	-6.36816e-06
antisense_centr	KHSRP-HepG2	755	10.453	10.0447	10.2488	15.8973	0.657529	0.631848	0.644689	-6.32271e-06	-6.65311e-06	-6.49085e-06
antisense_centr	FTO-HepG2	723reseq1	3.88444	4.03407	3.95925	12.4476	0.312063	0.324084	0.318073	-6.52622e-06	-6.55763e-06	-6.54294e-06
antisense_centr	RPS3-HepG2	540	3.49145	3.6708	3.58113	12.7199	0.274488	0.288588	0.281538	-6.5122e-06	-6.58144e-06	-6.54844e-06
antisense_centr	SERBP1-K562	693	1.62047	2.11474	1.8676	21.6051	0.075004	0.0978815	0.0864427	-6.05552e-06	-7.09033e-06	-6.59659e-06
antisense_centr	SUGP2-HepG2	652	7.34641	10.5623	8.95438	15.2506	0.481713	0.692586	0.58715	-7.7413e-06	-5.59734e-06	-6.87875e-06
antisense_centr	CDC40-HepG2	556	22.8544	20.8762	21.8653	27.8035	0.821998	0.750847	0.786422	-6.46307e-06	-8.63039e-06	-7.57902e-06
antisense_centr	WDR3-K562	685	41.8967	54.5372	48.217	53.7854	0.778961	1.01398	0.89647	-1.50986e-05	1.09227e-06	-7.60251e-06
antisense_centr	UPF1-HepG2	726	9.40643	3.33445	6.37044	15.0122	0.626584	0.222115	0.424349	-6.3439e-06	-7.23782e-06	-7.87817e-06
antisense_centr	SF3A3-HepG2	393	16.0927	15.4382	15.7655	22.3448	0.720201	0.69091	0.705555	-7.62037e-06	-8.23523e-06	-7.9327e-06
antisense_centr	NOL12-HepG2	539	7.94458	4.13026	6.03742	15.118	0.525504	0.273201	0.399352	-7.37437e-06	-7.7317e-06	-7.99515e-06
antisense_centr	PCBP1-HepG2	692	3.72644	2.96948	3.34796	17.6734	0.210851	0.16802	0.189435	-8.36849e-06	-7.64134e-06	-8.03585e-06
antisense_centr	EFTUD2-HepG2	631	10.5251	9.77222	10.1486	17.7599	0.592632	0.550241	0.571437	-7.94424e-06	-8.42232e-06	-8.19335e-06
antisense_centr	UTP3-K562	475	50.7574	22.9543	36.8558	43.2163	1.1745	0.53115	0.852823	1.17779e-05	-2.09529e-05	-8.46509e-06
antisense_centr	DKC1-HepG2	544	1.76923	5.65575	3.71249	18.1178	0.0976513	0.312165	0.204908	-5.93792e-06	-9.49951e-06	-8.49028e-06
antisense_centr	LIN28B-K562	325	54.0119	55.6539	54.8329	61.0777	0.884313	0.911198	0.897756	-9.58011e-06	-7.4667e-06	-8.53227e-06
antisense_centr	HNRNPC-HepG2	203	43.9983	33.6859	38.8421	45.269	0.97193	0.744128	0.858029	-1.80727e-06	-1.43629e-05	-8.58028e-06
antisense_centr	PHF6-K562	680	21.1189	26.3519	23.7354	30.5858	0.690482	0.861573	0.776027	-1.12844e-05	-5.66449e-06	-8.68291e-06
antisense_centr	DDX55-HepG2	595	12.6243	16.197	14.4106	21.9756	0.57447	0.737045	0.655757	-1.00956e-05	-7.12951e-06	-8.7727e-06
antisense_centr	MATR3-HepG2	695	10.027	9.88884	9.95791	19.3134	0.519171	0.512019	0.515595	-9.48269e-06	-9.54996e-06	-9.51667e-06
antisense_centr	CSTF2T-HepG2	292	29.2688	33.0153	31.1421	38.9959	0.750561	0.846635	0.798598	-1.21161e-05	-7.92986e-06	-1.01043e-05
antisense_centr	DDX55-K562	550	36.6669	48.7874	42.7271	50.6218	0.72433	0.963763	0.844047	-1.70604e-05	-2.59788e-06	-1.04513e-05
antisense_centr	UTP18-HepG2	621	5.97747	6.35261	6.16504	20.4266	0.292632	0.310998	0.301815	-1.05971e-05	-1.07043e-05	-1.06548e-05
antisense_centr	GPKOW-K562	450	51.0164	68.2536	59.635	67.6217	0.754439	1.00934	0.881891	-2.07394e-05	9.15835e-07	-1.08134e-05
antisense_centr	NOLC1-HepG2	553	3.81096	7.59525	5.7031	22.1677	0.171915	0.342626	0.25727	-9.68074e-06	-1.17369e-05	-1.11703e-05
antisense_centr	SBDS-K562	352	21.0843	19.0236	20.0539	29.8954	0.705268	0.636339	0.670803	-1.06213e-05	-1.24059e-05	-1.15518e-05
antisense_centr	GRSF1-HepG2	596	7.60613	7.3983	7.50221	22.0925	0.344285	0.334878	0.339582	-1.17007e-05	-1.16767e-05	-1.16897e-05
antisense_centr	PABPC4-K562	406	36.1075	41.1622	38.6348	47.7344	0.756426	0.862317	0.809372	-1.45416e-05	-8.79674e-06	-1.17885e-05
antisense_centr	RPS11-K562	614	13.0278	17.2014	15.1146	26.369	0.494059	0.652334	0.573197	-1.32525e-05	-1.06015e-05	-1.21355e-05
antisense_centr	WDR43-HepG2	602	13.8806	13.4973	13.689	25.3166	0.548283	0.533141	0.540712	-1.20346e-05	-1.22476e-05	-1.2143e-05
antisense_centr	ABCF1-K562	734	11.8426	12.7397	12.2912	24.6147	0.481119	0.517566	0.499343	-1.25003e-05	-1.21051e-05	-1.23145e-05
antisense_centr	NKRF-HepG2	546	6.71228	13.3934	10.0528	23.9652	0.280085	0.558869	0.419477	-1.23242e-05	-1.12427e-05	-1.25996e-05
antisense_centr	DDX51-K562	586	37.0246	41.5687	39.2966	49.8244	0.743102	0.834305	0.788703	-1.58602e-05	-1.08641e-05	-1.3457e-05
antisense_centr	PPIG-HepG2	495	23.502	15.9637	19.7329	32.4513	0.724224	0.491929	0.608077	-1.094e-05	-1.63385e-05	-1.41618e-05
antisense_centr	FKBP4-HepG2	223	33.5006	22.4145	27.9576	40.1782	0.833802	0.557879	0.695841	-8.78463e-06	-1.88725e-05	-1.46266e-05
antisense_centr	PCBP2-HepG2	345	14.5801	22.9334	18.7567	35.4349	0.411461	0.647197	0.529329	-1.86796e-05	-1.43958e-05	-1.72142e-05
antisense_centr	SFPQ-HepG2	437	14.8484	18.6081	16.7283	34.8346	0.426255	0.534185	0.48022	-1.82667e-05	-1.68327e-05	-1.77024e-05
antisense_centr	WRN-K562	416	54.2256	70.026	62.1258	77.3739	0.700825	0.905034	0.802929	-2.78109e-05	-1.00807e-05	-1.96724e-05
antisense_centr	GEMIN5-K562	677	45.5986	58.3271	51.9629	67.6862	0.673677	0.861728	0.767703	-2.59853e-05	-1.25225e-05	-1.98176e-05
antisense_centr	LARP7-HepG2	298	10.4084	13.2537	11.831	39.1659	0.26575	0.338399	0.302075	-1.98993e-05	-2.07182e-05	-2.04325e-05
antisense_centr	U2AF2-HepG2	272	34.7401	44.6243	39.6822	56.9001	0.610546	0.784257	0.697401	-2.4729e-05	-1.56454e-05	-2.06323e-05
antisense_centr	ILF3-HepG2	493	15.926	11.2397	13.5828	39.2814	0.405433	0.286133	0.345783	-2.0743e-05	-2.02904e-05	-2.08097e-05
antisense_centr	XRN2-K562	245	93.5625	97.0696	95.3161	111.266	0.84089	0.87241	0.85665	-2.33917e-05	-1.91151e-05	-2.12766e-05
antisense_centr	HNRNPM-HepG2	222	10.966	12.5632	11.7646	42.703	0.256798	0.2942	0.275499	-2.15076e-05	-2.21757e-05	-2.18808e-05
antisense_centr	DROSHA-HepG2	575	27.6249	30.4362	29.0306	50.369	0.548451	0.604264	0.576357	-2.39388e-05	-2.21195e-05	-2.30783e-05
antisense_centr	TROVE2-HepG2	503	32.1099	31.7131	31.9115	56.9465	0.56386	0.556893	0.560376	-2.65417e-05	-2.67826e-05	-2.66631e-05
antisense_centr	FAM120A-HepG2	297	28.2704	25.7164	26.9934	54.156	0.522019	0.474858	0.498438	-2.65128e-05	-2.76305e-05	-2.71152e-05
antisense_centr	SND1-HepG2	302	24.2005	10.2739	17.2372	57.0562	0.424152	0.180067	0.30211	-2.99444e-05	-2.54115e-05	-2.97662e-05
antisense_centr	AATF-K562	511	25.2538	22.321	23.7874	57.3051	0.440689	0.389512	0.415101	-2.98541e-05	-3.03624e-05	-3.01735e-05
antisense_centr	SAFB-HepG2	745	69.9345	57.0571	63.4958	88.6773	0.78864	0.643424	0.716032	-2.39568e-05	-3.62974e-05	-3.05989e-05
antisense_centr	SDAD1-HepG2	744	5.8168	5.78231	5.79955	256.317	0.0226938	0.0225592	0.0226265	-3.17688e-05	-3.163e-05	-3.16995e-05
antisense_centr	UPF1-K562	465	46.1898	44.0085	45.0992	73.4336	0.629001	0.599296	0.614149	-3.08948e-05	-3.25073e-05	-3.17201e-05
antisense_centr	NSUN2-K562	452	18.559	21.6494	20.1042	60.2669	0.307947	0.359226	0.333586	-3.15363e-05	-3.1977e-05	-3.18424e-05
antisense_centr	RPS3-K562	530	22.2964	27.3515	24.8239	61.4245	0.362988	0.445286	0.404137	-3.25974e-05	-3.19245e-05	-3.24469e-05
antisense_centr	GNL3-K562	358	41.9199	35.2143	38.5671	72.7235	0.576428	0.484222	0.530325	-3.33174e-05	-3.68433e-05	-3.52909e-05
antisense_centr	RBFOX2-HepG2	204	26.4113	16.5764	21.4939	70.4019	0.37515	0.235454	0.305302	-3.73577e-05	-3.45864e-05	-3.67908e-05
antisense_centr	FXR1-K562	315	129.225	88.3701	108.797	137.633	0.93891	0.642072	0.790491	-1.17519e-05	-5.64855e-05	-3.69018e-05
antisense_centr	FXR2-K562	237	35.6655	48.947	42.3063	81.1385	0.439564	0.603253	0.521408	-4.22942e-05	-3.56905e-05	-3.97473e-05
antisense_centr	LARP7-K562	243	18.5132	15.9516	17.2324	86.244	0.21466	0.184959	0.19981	-4.10969e-05	-3.88377e-05	-4.0036e-05
antisense_centr	DDX24-K562	483	36.8777	28.2829	32.5803	77.4731	0.476007	0.365067	0.420537	-3.9494e-05	-4.11167e-05	-4.07154e-05
antisense_centr	XRN2-HepG2	235x4000	42.3156	21.0365	31.676	79.6633	0.531181	0.264068	0.397624	-3.86225e-05	-4.04115e-05	-4.21457e-05
antisense_centr	IGF2BP1-HepG2	205	21.6274	20.8539	21.2407	91.1585	0.237251	0.228765	0.233008	-4.4888e-05	-4.43783e-05	-4.46383e-05
antisense_centr	PRPF8-K562	278	50.6916	72.0319	61.3617	102.102	0.49648	0.70549	0.600985	-5.12082e-05	-3.62538e-05	-4.50763e-05
antisense_centr	RBM5-HepG2	501	47.2457	33.0261	40.1359	88.1032	0.536254	0.374857	0.455556	-4.24744e-05	-4.67513e-05	-4.55262e-05
antisense_centr	DDX52-HepG2	642	10.9388	16.2163	13.5776	142.796	0.0766045	0.113563	0.0950837	-4.05439e-05	-5.08939e-05	-4.60912e-05
antisense_centr	ZNF800-K562	737	20.5549	22.1171	21.336	104.918	0.195914	0.210804	0.203359	-4.83391e-05	-4.96757e-05	-4.9028e-05
antisense_centr	WDR43-K562	517	52.4959	119.639	86.0674	127.931	0.410347	0.935187	0.672767	-6.74617e-05	-1.15658e-05	-4.92152e-05
antisense_centr	ZNF800-HepG2	743	24.5416	23.4296	23.9856	107.724	0.22782	0.217497	0.222658	-5.23727e-05	-5.1567e-05	-5.19791e-05
antisense_centr	SF3B1-K562	506	63.8835	60.3189	62.1012	116.18	0.549866	0.519184	0.534525	-5.51218e-05	-5.70425e-05	-5.6119e-05
antisense_centr	SDAD1-K562	740	26.7641	25.8791	26.3216	125.744	0.212846	0.205808	0.209327	-5.97407e-05	-5.90207e-05	-5.93861e-05
antisense_centr	AKAP1-HepG2	708	17.2969	17.7703	17.5336	191.268	0.0904332	0.0929078	0.0916705	-5.99686e-05	-6.09174e-05	-6.04453e-05
antisense_centr	DDX21-K562	284x4000fix	53.6514	26.84	40.2457	118.454	0.452928	0.226585	0.339757	-6.13045e-05	-5.74879e-05	-6.26797e-05
antisense_centr	HNRNPU-K562	249	165.364	155.569	160.467	211.31	0.782568	0.736213	0.759391	-5.84913e-05	-6.8731e-05	-6.3719e-05
antisense_centr	DDX42-K562	241	57.9643	68.3047	63.1345	131.917	0.439399	0.517785	0.478592	-6.87687e-05	-6.48605e-05	-6.71203e-05
antisense_centr	SND1-K562	316	109.5	85.8622	97.6811	173.774	0.630131	0.494104	0.562117	-7.29574e-05	-8.73315e-05	-8.11785e-05
antisense_centr	NIPBL-K562	565	170.517	87.7905	129.154	237.597	0.71767	0.369493	0.543582	-8.16103e-05	-0.000126101	-0.000113582
antisense_centr	PRPF8-HepG2	291	21.1405	29.0521	25.0963	730.153	0.0289535	0.039789	0.0343713	-0.00010803	-0.000135135	-0.000122034
antisense_centr	AQR-HepG2	762	26.9401	26.5567	26.7484	937.063	0.0287495	0.0283403	0.0285449	-0.000137942	-0.000136528	-0.000137236
antisense_CR1	SUGP2-HepG2	652	3505.29	3456.98	3481.13	822.733	4.26054	4.20182	4.23118	0.00732969	0.00715945	0.00724445
antisense_CR1	MATR3-HepG2	695	3483.18	2734.92	3109.05	787.382	4.42375	3.47344	3.94859	0.00747236	0.00491292	0.00616008
antisense_CR1	TIA1-HepG2	215	1484.79	1850.51	1667.65	210.12	7.0664	8.80691	7.93665	0.00418857	0.00580807	0.00498383
antisense_CR1	HNRNPC-K562	699	1205.78	1260.88	1233.33	126.614	9.5233	9.95848	9.74089	0.00392056	0.004181	0.00405034
antisense_CR1	HNRNPA1-HepG2	283	1568.17	1762.63	1665.4	320.301	4.89592	5.50305	5.19948	0.00359358	0.00433648	0.00396093
antisense_CR1	HNRNPL-K562	560	1968.01	2036.77	2002.39	510.326	3.85637	3.99111	3.92374	0.0038322	0.00406701	0.00394917
antisense_CR1	MATR3-K562	716	2144.2	2243.45	2193.82	629.992	3.40353	3.56107	3.4823	0.00378886	0.00411069	0.00394897
antisense_CR1	HNRNPL-HepG2	678	2040.51	2373.2	2206.86	660.664	3.08858	3.59214	3.34036	0.0033198	0.00437818	0.00383994
antisense_CR1	HNRNPU-HepG2	281	1667.21	1790.44	1728.82	459.722	3.62655	3.89461	3.76058	0.00309867	0.0035119	0.0033037
antisense_CR1	QKI-HepG2	478	1932.37	1885.93	1909.15	652.289	2.96244	2.89126	2.92685	0.00302761	0.00288868	0.00295794
antisense_CR1	TIA1-K562	285	1229.88	1263.21	1246.54	277.494	4.43208	4.55219	4.49214	0.00264176	0.00276208	0.00270176
antisense_CR1	HNRNPK-K562	326	2302.09	2009.55	2155.82	952.281	2.41745	2.11024	2.26385	0.00293168	0.0021651	0.00254123
antisense_CR1	HNRNPK-HepG2	206	1817.06	1730.63	1773.84	662.934	2.74093	2.61056	2.67575	0.00264321	0.00239582	0.00251875
antisense_CR1	TIAL1-HepG2	753	1592.24	1354.97	1473.6	451.133	3.52943	3.00347	3.26645	0.00289698	0.00214983	0.00251651
antisense_CR1	HNRNPA1-K562	247	1458.73	1325.98	1392.36	398.998	3.65599	3.32327	3.48963	0.00272821	0.0022974	0.00251052
antisense_CR1	SAFB-K562	746	1550.12	1587.87	1568.99	551.588	2.81028	2.87871	2.8445	0.00231078	0.00242217	0.00236631
antisense_CR1	HNRNPU-K562	249	1399.97	1800.72	1600.34	605.045	2.31382	2.97617	2.64499	0.00169435	0.00283335	0.0022457
antisense_CR1	SFPQ-HepG2	437	2303.84	2125.14	2214.49	1107.51	2.0802	1.91884	1.99952	0.00243452	0.00199813	0.00221372
antisense_CR1	SAFB-HepG2	745	1514.96	1437.67	1476.31	553.841	2.73536	2.59581	2.66559	0.00219931	0.0019785	0.00208817
antisense_CR1	KHDRBS1-K562	353	1494.54	1420.26	1457.4	629.749	2.37323	2.25528	2.31425	0.00186347	0.0016664	0.00176425
antisense_CR1	KHSRP-K562	439	1630.51	1626.39	1628.45	803.903	2.02824	2.02312	2.02568	0.0016635	0.00165337	0.00165843
antisense_CR1	FUS-HepG2	694	1240.59	1129.81	1185.2	475.806	2.60734	2.37453	2.49093	0.00171521	0.0014096	0.00156054
antisense_CR1	SAFB2-K562	267	1251.3	1233.23	1242.27	526.743	2.37553	2.34124	2.35839	0.00156193	0.00151352	0.00153768
antisense_CR1	FUBP3-HepG2	571	1611.41	1450.6	1531	784.123	2.05505	1.84996	1.95251	0.00167453	0.0012874	0.00147792
antisense_CR1	HNRNPC-HepG2	203	1960.79	1592.55	1776.67	1028.09	1.90722	1.54904	1.72813	0.00182641	0.0010055	0.00140217
antisense_CR1	HNRNPUL1-K562	289	1044.88	1155.8	1100.34	495.243	2.10983	2.3338	2.22182	0.00112547	0.00141317	0.0012673
antisense_CR1	U2AF2-K562	242	752.246	1106.17	929.21	363.543	2.06921	3.04276	2.55598	0.000789164	0.00177583	0.00125804
antisense_CR1	CSTF2-HepG2	572	1306.73	1485.45	1396.09	787.006	1.66038	1.88746	1.77392	0.000955888	0.00136134	0.00115448
antisense_CR1	FUS-K562	689	738.114	649.002	693.558	230.933	3.19622	2.81035	3.00329	0.00123735	0.000967499	0.00110036
antisense_CR1	POLR2G-HepG2	484	964.3	679.061	821.681	352.1	2.73872	1.92861	2.33366	0.00140161	0.00064345	0.00100458
antisense_CR1	KHSRP-HepG2	755	1232.19	950.781	1091.48	584.027	2.10981	1.62797	1.86889	0.00132721	0.000668472	0.00098472
antisense_CR1	ZC3H11A-HepG2	641	1411.82	1477.82	1444.82	921.427	1.53221	1.60384	1.56803	0.000869144	0.00100718	0.000937617
antisense_CR1	ZC3H8-K562	683	307.99	326.467	317.228	41.6612	7.39273	7.83622	7.61448	0.000888893	0.000969657	0.000929081
antisense_CR1	ZC3H11A-K562	684	848.111	804.637	826.374	379.132	2.23698	2.12231	2.17965	0.000985126	0.000873544	0.000928922
antisense_CR1	PTBP1-K562	368	1077.79	912.227	995.008	523.025	2.06068	1.74414	1.90241	0.00112427	0.000732076	0.000923197
antisense_CR1	PPIL4-K562	414	802.776	765.748	784.262	348.772	2.30172	2.19556	2.24864	0.00096551	0.000868808	0.000916844
antisense_CR1	TAF15-HepG2	388	1533.38	1384.57	1458.97	962.41	1.59327	1.43865	1.51596	0.00103041	0.0007265	0.000875717
antisense_CR1	HNRNPM-HepG2	222	1365.2	1160.08	1262.64	785.774	1.7374	1.47635	1.60688	0.00108797	0.000652006	0.000863973
antisense_CR1	PCBP2-HepG2	345	1347.81	1292.73	1320.27	841.708	1.60128	1.53584	1.56856	0.000915471	0.000800239	0.000857441
antisense_CR1	NONO-K562	405	1179.38	946.541	1062.96	626.252	1.88324	1.51144	1.69734	0.00107703	0.000564066	0.000811332
antisense_CR1	LSM11-HepG2	592	923.895	807.285	865.59	455.92	2.02644	1.77067	1.89856	0.000941402	0.000665443	0.000800587
antisense_CR1	QKI-K562	466	941.696	841.564	891.63	492.003	1.914	1.71048	1.81224	0.000881987	0.000651712	0.000764821
antisense_CR1	U2AF1-HepG2	282	1078.85	771.984	925.417	526.084	2.05072	1.46742	1.75907	0.00111783	0.000427123	0.000754041
antisense_CR1	RBFOX2-HepG2	204	650.887	919.111	784.999	415.476	1.56661	2.21219	1.8894	0.000421543	0.00105282	0.000720571
antisense_CR1	NCBP2-HepG2	477	666.099	673.182	669.64	319.407	2.08542	2.1076	2.09651	0.00070629	0.000724074	0.000715169
antisense_CR1	HNRNPUL1-HepG2	321	1521.26	1541.99	1531.63	1137.59	1.33727	1.35548	1.34637	0.000637845	0.000676635	0.000657189
antisense_CR1	EWSR1-K562	440	853.445	881.015	867.23	513.34	1.66253	1.71624	1.68939	0.000625903	0.000686532	0.000656059
antisense_CR1	EIF3D-HepG2	625	1116.11	1136.89	1126.5	755.916	1.4765	1.50399	1.49025	0.000627457	0.000669396	0.000648358
antisense_CR1	IGF2BP3-HepG2	211	485.793	458.403	472.098	187.072	2.59683	2.45042	2.52362	0.000668816	0.000592727	0.000630485
antisense_CR1	NOLC1-K562	516	422.222	740.087	581.155	286.109	1.47574	2.58673	2.03123	0.000237051	0.00101475	0.000594147
antisense_CR1	SRSF7-HepG2	209	810.75	700.435	755.593	448.233	1.80877	1.56266	1.68571	0.000693198	0.000451081	0.000569232
antisense_CR1	RBM22-HepG2	494	844.504	702.809	773.657	465.427	1.81447	1.51003	1.66225	0.000725892	0.000417875	0.000567197
antisense_CR1	U2AF2-HepG2	272	1727.69	1496.29	1611.99	1263.77	1.3671	1.18399	1.27554	0.000779392	0.000364578	0.000565989
antisense_CR1	BCCIP-HepG2	230	316.61	403.216	359.913	121.464	2.60661	3.31963	2.96312	0.000437612	0.000697977	0.000564027
antisense_CR1	GRWD1-K562	645	399.101	418.219	408.66	164.774	2.42211	2.53813	2.48012	0.000509357	0.000561989	0.000535512
antisense_CR1	HLTF-HepG2	651	1307.73	1162.32	1235.03	917.298	1.42563	1.26711	1.34637	0.000669041	0.000396985	0.000529924
antisense_CR1	RBFOX2-K562	676	921.319	903.897	912.608	612.716	1.50366	1.47523	1.48945	0.00054218	0.000507031	0.000524546
antisense_CR1	ILF3-K562	338	1243.23	1131.29	1187.26	882.482	1.40879	1.28194	1.34536	0.000614719	0.000405375	0.000508143
antisense_CR1	PTBP1-HepG2	696	1184.71	871.007	1027.86	745.075	1.59005	1.16902	1.37954	0.000792656	0.000196238	0.000477114
antisense_CR1	TAF15-K562	339	1284.43	1202.48	1243.45	954.219	1.34606	1.26017	1.30311	0.000550688	0.000401165	0.000474952
antisense_CR1	SLBP-K562	262	341.684	378.975	360.33	149.524	2.28515	2.53455	2.40985	0.000407387	0.000508481	0.000457238
antisense_CR1	SRSF7-K562	376	601.781	426.771	514.276	281.741	2.13594	1.51477	1.82535	0.000658871	0.000255676	0.000446481
antisense_CR1	AGGF1-HepG2	543	699.242	924.038	811.64	556.56	1.25636	1.66027	1.45831	0.000230228	0.000675855	0.000441778
antisense_CR1	PRPF8-K562	278	861.904	903.801	882.853	624.744	1.37961	1.44667	1.41314	0.000400149	0.000481491	0.000440461
antisense_CR1	CPEB4-K562	700	480.532	477.058	478.795	256.266	1.87513	1.86157	1.86835	0.000435838	0.000427694	0.000431761
antisense_CR1	YBX3-HepG2	729	305.966	378.104	342.035	144.845	2.11237	2.61041	2.36139	0.000330096	0.0005234	0.000423999
antisense_CR1	STAU2-HepG2	593	1016.73	977.609	997.171	742.972	1.36847	1.31581	1.34214	0.000460133	0.000387084	0.000423332
antisense_CR1	IGF2BP1-K562	220	665.679	829.019	747.349	518.738	1.28327	1.59815	1.44071	0.000239526	0.000560747	0.000393686
antisense_CR1	CPSF6-K562	258	618.396	626.968	622.682	401.805	1.53904	1.56038	1.54971	0.000384663	0.000402447	0.000393534
antisense_CR1	RBM15-HepG2	552	659.257	859.18	759.219	534.085	1.23437	1.60869	1.42153	0.000200264	0.000589303	0.000385262
antisense_CR1	TBRG4-HepG2	617	824.937	715.053	769.995	557.975	1.47845	1.28151	1.37998	0.000465332	0.00025588	0.000357776
antisense_CR1	RBM22-K562	331	721.084	773.224	747.154	537.931	1.34048	1.4374	1.38894	0.000304835	0.000404754	0.000354138
antisense_CR1	XRCC6-HepG2	311	762.068	514.561	638.315	436.14	1.7473	1.17981	1.46355	0.000613563	0.000122749	0.000350739
antisense_CR1	PUS1-K562	668	551.915	448.808	500.361	312.401	1.76669	1.43664	1.60167	0.000453149	0.000234591	0.000340032
antisense_CR1	IGF2BP1-HepG2	205	520.651	457.636	489.144	305.999	1.70148	1.49555	1.59852	0.000399231	0.000265738	0.00033102
antisense_CR1	SRSF1-K562	312	679.019	710.537	694.778	504.259	1.34657	1.40907	1.37782	0.000291494	0.000351534	0.000321256
antisense_CR1	FAM120A-K562	279	723.709	784.05	753.879	565.246	1.28034	1.38709	1.33372	0.000258024	0.000370122	0.000313202
antisense_CR1	ILF3-HepG2	493	808.194	401.944	605.069	436.129	1.85311	0.921616	1.38736	0.00071925	-4.73339e-05	0.000285801
antisense_CR1	U2AF1-K562	244	486.621	342.322	414.472	261.499	1.86089	1.30908	1.58498	0.000436009	0.000133009	0.000275403
antisense_CR1	NCBP2-K562	566	303.821	296.055	299.938	159.93	1.89971	1.85115	1.87543	0.000281271	0.000263023	0.000272111
antisense_CR1	YWHAG-K562	367	375.158	488.303	431.731	282.205	1.32938	1.73031	1.52985	0.000154098	0.000386263	0.000264818
antisense_CR1	SRSF1-HepG2	301	504.136	496.257	500.197	351.446	1.43446	1.41204	1.42325	0.000262408	0.000247028	0.000254695
antisense_CR1	DDX6-HepG2	589	510.027	480.642	495.334	347.62	1.4672	1.38267	1.42493	0.000282077	0.000224677	0.000253063
antisense_CR1	SUB1-HepG2	632x	283.81	311.303	297.557	165.065	1.71938	1.88594	1.80266	0.000221907	0.000284931	0.000252961
antisense_CR1	SF3B4-HepG2	228	214.389	306.531	260.46	133.202	1.6095	2.30124	1.95537	0.000147202	0.000368576	0.00025198
antisense_CR1	EIF3H-HepG2	545	381.293	609.812	495.553	349.06	1.09234	1.74701	1.41968	4.85859e-05	0.000490831	0.000250532
antisense_CR1	SRSF9-HepG2	216	378.597	554.747	466.672	329.525	1.14892	1.68347	1.4162	7.58242e-05	0.00041686	0.000234279
antisense_CR1	SSB-HepG2	730	256.293	203.354	229.824	119.1	2.15192	1.70743	1.92967	0.000283365	0.000156953	0.000217955
antisense_CR1	PABPN1-HepG2	750	447.386	410.964	429.175	301.965	1.48158	1.36096	1.42127	0.000253731	0.000182726	0.000217671
antisense_CR1	DGCR8-K562	341	930.067	915.983	923.025	789.217	1.17847	1.16062	1.16954	0.000220344	0.000196843	0.000208555
antisense_CR1	CSTF2T-K562	275	896.017	889.866	892.941	771.962	1.1607	1.15273	1.15672	0.000192641	0.000182474	0.00018755
antisense_CR1	TBRG4-K562	584	548.335	543.471	545.903	437.507	1.25332	1.2422	1.24776	0.000178621	0.000170051	0.000174328
antisense_CR1	LIN28B-K562	325	710.574	587.957	649.265	541.484	1.31227	1.08583	1.19905	0.000278592	6.98449e-05	0.000170036
antisense_CR1	HNRNPM-K562	224	538.675	670.463	604.569	509.075	1.05814	1.31702	1.18758	4.39219e-05	0.000266361	0.00014995
antisense_CR1	APOBEC3C-K562	374x4000fix	250.136	395.551	322.844	235.805	1.06078	1.67745	1.36911	2.12916e-05	0.000295187	0.000146326
antisense_CR1	TARDBP-K562	340	813.943	858.589	836.266	745.833	1.09132	1.15118	1.12125	0.000102619	0.000174393	0.000138076
antisense_CR1	EIF3G-K562	646	276.983	348.396	312.689	241.442	1.1472	1.44298	1.29509	5.48764e-05	0.000184319	0.00011665
antisense_CR1	AKAP1-K562	697	307.666	415.021	361.344	292.624	1.0514	1.41828	1.23484	2.22497e-05	0.000209228	0.000109966
antisense_CR1	DGCR8-HepG2	383	1129.66	1129.95	1129.8	1067.35	1.05838	1.05865	1.05852	9.24748e-05	9.29101e-05	9.26925e-05
antisense_CR1	EFTUD2-K562	582	741.75	748.819	745.284	693.007	1.07034	1.08054	1.07544	7.27379e-05	8.36778e-05	7.81958e-05
antisense_CR1	GTF2F1-K562	342	725.757	622.204	673.98	623.07	1.16481	0.998611	1.08171	0.000159734	-1.24788e-06	7.63708e-05
antisense_CR1	LIN28B-HepG2	387	540.819	476.829	508.824	458.674	1.17909	1.03958	1.10934	0.00012854	2.67029e-05	7.61691e-05
antisense_CR1	YBX3-K562	551	436.1	457.838	446.969	398.368	1.09472	1.14929	1.122	5.69374e-05	9.19055e-05	7.42308e-05
antisense_CR1	NKRF-HepG2	546	337.348	734.298	535.823	507.084	0.665271	1.44808	1.05668	-0.000198356	0.00039222	4.26157e-05
antisense_CR1	UCHL5-HepG2	629	628.207	665.128	646.667	619.562	1.01395	1.07355	1.04375	1.25588e-05	6.80976e-05	3.9948e-05
antisense_CR1	FAM120A-HepG2	297	527.259	523.256	525.257	506.135	1.04174	1.03383	1.03778	3.11023e-05	2.51136e-05	2.81025e-05
antisense_CR1	FTO-K562	464	522.987	557.801	540.394	529.286	0.988099	1.05387	1.02099	-9.03351e-06	4.22264e-05	1.61919e-05
antisense_CR1	LARP4-HepG2	558	877.557	879.041	878.299	869.439	1.00934	1.01104	1.01019	1.17662e-05	1.39276e-05	1.28465e-05
antisense_CR1	NPM1-K562	354	467.724	454.779	461.252	466.866	1.00184	0.974111	0.987975	1.2394e-06	-1.721e-05	-8.05079e-06
antisense_CR1	AQR-K562	670	579.165	578.871	579.018	594.638	0.973978	0.973484	0.973731	-2.2031e-05	-2.24436e-05	-2.22373e-05
antisense_CR1	SSB-K562	738	85.8551	65.4827	75.6689	92.9473	0.923696	0.704514	0.814105	-9.83128e-06	-3.30884e-05	-2.24519e-05
antisense_CR1	LSM11-K562	444	734.412	698.27	716.341	732.573	1.00251	0.953175	0.977843	2.65626e-06	-4.83113e-05	-2.31564e-05
antisense_CR1	XPO5-HepG2	655	752.72	712.479	732.6	752.784	0.999915	0.946459	0.973187	-9.26805e-08	-5.65627e-05	-2.87264e-05
antisense_CR1	RBM5-HepG2	501	1012.71	835.756	924.233	948.41	1.0678	0.881218	0.974508	9.58408e-05	-0.000152466	-3.44316e-05
antisense_CR1	NIP7-HepG2	703	15.2836	20.5604	17.922	70.7324	0.216077	0.290679	0.253378	-3.37827e-05	-3.6649e-05	-3.5497e-05
antisense_CR1	GTF2F1-HepG2	384	806.689	786.543	796.616	822.207	0.981126	0.956624	0.968875	-2.21756e-05	-5.03205e-05	-3.63399e-05
antisense_CR1	SERBP1-K562	693	8.76528	5.59783	7.18156	290.053	0.0302195	0.0192993	0.0247594	-4.42504e-05	-3.18814e-05	-3.83199e-05
antisense_CR1	ZRANB2-K562	548	512.699	184.708	348.703	377.222	1.35914	0.489653	0.924399	0.000226971	-0.00019028	-3.95473e-05
antisense_CR1	DROSHA-HepG2	575	980.435	1180.44	1080.44	1109.4	0.883751	1.06404	0.973893	-0.0001748	0.000105703	-4.12347e-05
antisense_CR1	UPF1-K562	465	842.641	907.43	875.035	914.066	0.921859	0.99274	0.957299	-9.89105e-05	-9.53967e-06	-5.50904e-05
antisense_CR1	FMR1-K562	236	224.148	406.891	315.52	360.886	0.621104	1.12748	0.874291	-0.000154011	7.04325e-05	-6.11524e-05
antisense_CR1	AKAP8L-K562	425	683.455	593.845	638.65	685.071	0.997642	0.866837	0.93224	-2.32808e-06	-0.000122431	-6.46489e-05
antisense_CR1	IGF2BP2-K562	226	310.552	382.641	346.597	398.1	0.780085	0.961167	0.870626	-0.00011127	-2.18642e-05	-6.92758e-05
antisense_CR1	PUM1-K562	690	184.342	117.726	151.034	209.874	0.878347	0.560935	0.719641	-3.44973e-05	-9.81942e-05	-7.16883e-05
antisense_CR1	G3BP1-HepG2	712	189.343	161.515	175.429	233.294	0.811607	0.692324	0.751965	-5.702e-05	-8.56806e-05	-7.21472e-05
antisense_CR1	EXOSC5-HepG2	722reseq2	66.3631	53.7593	60.0612	150.824	0.440004	0.356438	0.398221	-7.86011e-05	-8.00087e-05	-7.97828e-05
antisense_CR1	EFTUD2-HepG2	631	801.619	782.476	792.047	851.115	0.941845	0.919353	0.930599	-6.92901e-05	-9.49213e-05	-8.21891e-05
antisense_CR1	ZNF622-K562	570	514.683	471.345	493.014	556.337	0.925128	0.847229	0.886178	-5.77862e-05	-0.000112735	-8.59477e-05
antisense_CR1	DDX52-HepG2	642	771.65	757.132	764.391	830.339	0.929319	0.911834	0.920577	-8.16056e-05	-0.000100817	-9.1261e-05
antisense_CR1	RBM15-K562	514	535.202	484.27	509.736	579.597	0.923403	0.835528	0.879465	-6.15313e-05	-0.000125542	-9.44547e-05
antisense_CR1	ABCF1-K562	734	54.2539	28.8282	41.5411	204.829	0.264874	0.140743	0.202808	-0.000103984	-8.15513e-05	-9.56198e-05
antisense_CR1	AGGF1-K562	537	803.269	868.678	835.973	912.216	0.880569	0.952271	0.91642	-0.000147394	-6.12899e-05	-0.000105265
antisense_CR1	ZNF800-K562	737	90.3641	70.1247	80.2444	204.793	0.441247	0.342418	0.391833	-0.000106661	-0.000108425	-0.000108466
antisense_CR1	PRPF4-HepG2	752	487.216	385.508	436.362	519.582	0.937708	0.741959	0.839834	-4.52083e-05	-0.000165995	-0.000109887
antisense_CR1	EIF4G2-K562	260	248.352	334.976	291.664	380.999	0.651846	0.879206	0.765526	-0.000153332	-6.22141e-05	-0.00011243
antisense_CR1	SDAD1-K562	740	42.7385	36.6263	39.6824	290.919	0.146909	0.125899	0.136404	-0.000118258	-0.0001095	-0.000114049
antisense_CR1	AKAP1-HepG2	708	526.226	710.81	618.518	703.564	0.747944	1.0103	0.879121	-0.000220488	1.05074e-05	-0.000114961
antisense_CR1	UPF1-HepG2	726	549.446	270.441	409.944	497.906	1.10351	0.543157	0.823335	7.8078e-05	-0.00023814	-0.000114968
antisense_CR1	UTP18-K562	686	136.194	124.676	130.435	248.956	0.54706	0.500794	0.523927	-0.00011852	-0.00012439	-0.000121639
antisense_CR1	EXOSC5-K562	491	356.83	370.643	363.736	460.357	0.775115	0.805121	0.790118	-0.000131141	-0.000115908	-0.000123619
antisense_CR1	TRA2A-K562	240	233.125	210.832	221.979	330.524	0.705318	0.637872	0.671595	-0.000117414	-0.000136759	-0.00012749
antisense_CR1	SBDS-K562	352	199.67	200.541	200.105	311.282	0.641444	0.644241	0.642842	-0.00012791	-0.000127209	-0.00012756
antisense_CR1	SMNDC1-K562	445	392.742	339.887	366.314	469.787	0.836	0.723492	0.779746	-0.000101494	-0.00015871	-0.000131479
antisense_CR1	FTO-HepG2	723reseq1	58.1644	44.0386	51.1015	318.823	0.182435	0.138129	0.160282	-0.000142767	-0.00012577	-0.000134975
antisense_CR1	AARS-K562	624	776.504	515.64	646.072	747.372	1.03898	0.689938	0.864459	4.28379e-05	-0.000276105	-0.000135759
antisense_CR1	RPS11-K562	614	50.1867	57.6669	53.9268	315.02	0.159313	0.183058	0.171186	-0.000132998	-0.000141262	-0.000137317
antisense_CR1	HLTF-K562	522	360.246	469.451	414.849	522.3	0.689731	0.898815	0.794273	-0.000193054	-7.22504e-05	-0.000137851
antisense_CR1	FXR2-K562	237	203.2	239.583	221.391	344.783	0.589356	0.694881	0.642118	-0.000154998	-0.00012582	-0.000141489
antisense_CR1	METAP2-K562	509	390.831	326.754	358.793	474.447	0.823762	0.688706	0.756234	-0.000109316	-0.000175807	-0.000144628
antisense_CR1	FXR2-HepG2	713	158.17	163.534	160.852	307.301	0.514709	0.532164	0.523436	-0.000151554	-0.000148826	-0.000150222
antisense_CR1	GRWD1-HepG2	628	681.499	685.17	683.334	795.85	0.856316	0.860928	0.858622	-0.000152509	-0.000148021	-0.000150269
antisense_CR1	FXR1-K562	315	839.753	724.806	782.28	894.205	0.939106	0.810559	0.874833	-7.6115e-05	-0.000219624	-0.000150918
antisense_CR1	DDX59-HepG2	603	925.13	951.35	938.24	1051.44	0.879866	0.904802	0.892334	-0.00017082	-0.000137304	-0.000154194
antisense_CR1	GPKOW-K562	450	555.984	734.009	644.997	761.892	0.729742	0.963404	0.846573	-0.000252718	-3.94807e-05	-0.000154989
antisense_CR1	LARP7-K562	243	55.4073	34.4716	44.9395	550.685	0.100615	0.0625977	0.0816065	-0.000183569	-0.000137809	-0.000162464
antisense_CR1	PCBP1-K562	719	115.69	107.113	111.401	311.147	0.371817	0.344251	0.358034	-0.000165128	-0.000164789	-0.000165078
antisense_CR1	DDX6-K562	577	392.071	538.952	465.512	603.159	0.65003	0.89355	0.77179	-0.000243642	-8.7515e-05	-0.000173971
antisense_CR1	SLTM-HepG2	227	618.65	857.018	737.834	888.639	0.696177	0.964417	0.830297	-0.000323228	-4.47975e-05	-0.000197961
antisense_CR1	NOLC1-HepG2	553	48.5031	119.519	84.011	434.151	0.111719	0.275293	0.193506	-0.000153369	-0.00022242	-0.000199068
antisense_CR1	SLTM-K562	256	397.688	454.475	426.081	595.446	0.667882	0.763251	0.715567	-0.000231587	-0.000177141	-0.00020573
antisense_CR1	DDX55-K562	550	428.336	521.813	475.074	645.96	0.663099	0.807811	0.735455	-0.000253876	-0.000160672	-0.000210596
antisense_CR1	SMNDC1-HepG2	344	531.231	409.551	470.391	643.098	0.826049	0.636841	0.731445	-0.00014646	-0.000266616	-0.00021223
antisense_CR1	SDAD1-HepG2	744	67.6663	70.5266	69.0965	588.69	0.114944	0.119803	0.117373	-0.000211186	-0.000215901	-0.000213565
antisense_CR1	CSTF2T-HepG2	292	705.541	697.527	701.534	871.713	0.809372	0.800179	0.804776	-0.000215278	-0.000224328	-0.000219819
antisense_CR1	PABPC4-K562	406	522.214	532.733	527.474	713.15	0.732264	0.747014	0.739639	-0.000234769	-0.00022417	-0.000229507
antisense_CR1	DDX42-K562	241	384.329	469.756	427.042	620.93	0.618957	0.756537	0.687747	-0.00026599	-0.000189085	-0.000230624
antisense_CR1	GRSF1-HepG2	596	321.066	257.147	289.107	503.384	0.637816	0.510837	0.574327	-0.000208304	-0.000249192	-0.000231302
antisense_CR1	LARP7-HepG2	298	226.382	131.332	178.857	440.211	0.514257	0.298339	0.406298	-0.000217199	-0.000229171	-0.000232405
antisense_CR1	XRN2-K562	245	402.533	406.553	404.543	603.913	0.666541	0.673197	0.669869	-0.000235576	-0.0002321	-0.000233845
antisense_CR1	MTPAP-K562	470	385.079	512.246	448.662	645.83	0.596255	0.793159	0.694707	-0.000287269	-0.000171253	-0.000235783
antisense_CR1	DDX55-HepG2	595	575.984	557.986	566.985	758.901	0.75897	0.735255	0.747113	-0.000229175	-0.000247569	-0.000238475
antisense_CR1	PCBP1-HepG2	692	138.859	96.643	117.751	481.266	0.288528	0.20081	0.244669	-0.000249004	-0.000223835	-0.000239164
antisense_CR1	DKC1-HepG2	544	40.7578	167.733	104.246	512.33	0.0795538	0.327393	0.203474	-0.000148844	-0.000270202	-0.000239461
antisense_CR1	RPS3-HepG2	540	116.997	128.791	122.894	494.351	0.236667	0.260525	0.248596	-0.000243244	-0.000249919	-0.000246786
antisense_CR1	PHF6-K562	680	94.4453	129.472	111.959	517.057	0.182659	0.250402	0.21653	-0.000231653	-0.000258644	-0.000247133
antisense_CR1	GNL3-K562	358	285.407	442.292	363.849	588.778	0.484744	0.751203	0.617973	-0.000298166	-0.000182545	-0.000252651
antisense_CR1	PPIG-HepG2	495	300.233	270.037	285.135	529.315	0.56721	0.510163	0.538686	-0.000245604	-0.000262198	-0.000254478
antisense_CR1	FASTKD2-HepG2	649	571.92	523.797	547.859	756.972	0.755537	0.691964	0.72375	-0.000231299	-0.000278257	-0.000255541
antisense_CR1	NOL12-HepG2	539	197.517	64.4956	131.006	509.764	0.387466	0.12652	0.256993	-0.000270174	-0.000192362	-0.000256798
antisense_CR1	TROVE2-K562	447	821.668	541.817	681.742	890.928	0.92226	0.608149	0.765205	-9.5933e-05	-0.000388755	-0.000263209
antisense_CR1	SUPV3L1-HepG2	650	754.502	649.261	701.881	913.818	0.825659	0.710493	0.768076	-0.000208531	-0.000320156	-0.000267192
antisense_CR1	BCLAF1-HepG2	643	651.014	657.72	654.367	870.863	0.74755	0.755251	0.751401	-0.000273268	-0.000266358	-0.000269826
antisense_CR1	SND1-HepG2	302	330.33	196.168	263.249	539.927	0.611805	0.363324	0.487564	-0.000234156	-0.000286538	-0.000272814
antisense_CR1	SF3B4-K562	507	310.919	225.713	268.316	546.423	0.569008	0.413073	0.491041	-0.000252926	-0.000287904	-0.000275315
antisense_CR1	TRA2A-HepG2	218	380.312	418.689	399.501	645.163	0.589483	0.648966	0.619225	-0.00028998	-0.000261172	-0.000276241
antisense_CR1	RPS3-K562	530	99.1452	133.074	116.11	624.342	0.158799	0.213143	0.185971	-0.000263203	-0.000296769	-0.000281781
antisense_CR1	DDX21-K562	284x4000fix	197.709	194.749	196.229	531.689	0.371851	0.366283	0.369067	-0.000282171	-0.000282185	-0.000282186
antisense_CR1	DDX3X-K562	350	473.722	383.042	428.382	680.102	0.696545	0.563213	0.629879	-0.000247146	-0.000317254	-0.000285668
antisense_CR1	SND1-K562	316	725.448	764.265	744.857	972.42	0.746023	0.785942	0.765983	-0.000306652	-0.000265586	-0.000286484
antisense_CR1	ZNF800-HepG2	743	214.718	293.345	254.032	561.86	0.382156	0.522096	0.452126	-0.000297979	-0.000275044	-0.000290918
antisense_CR1	NSUN2-K562	452	181.21	120.154	150.682	576.359	0.314404	0.208471	0.261438	-0.000302495	-0.000271799	-0.000291639
antisense_CR1	XRN2-HepG2	235x4000	776.026	184.4	480.213	734.667	1.0563	0.250998	0.653647	6.13175e-05	-0.00036774	-0.00029457
antisense_CR1	BUD13-K562	508	532.284	494.916	513.6	771.571	0.689871	0.64144	0.665655	-0.000285092	-0.00031705	-0.000301562
antisense_CR1	DDX3X-HepG2	492	345.503	317.224	331.364	629.571	0.548792	0.503874	0.526333	-0.000299091	-0.000313692	-0.000306827
antisense_CR1	UTP3-K562	475	162.067	97.0342	129.551	696.173	0.232798	0.139382	0.18609	-0.000340804	-0.000275857	-0.000314281
antisense_CR1	AATF-K562	511	150.994	94.8839	122.939	728.386	0.207299	0.130266	0.168783	-0.000342789	-0.000279003	-0.000315555
antisense_CR1	SUPV3L1-K562	663	731.866	742.789	737.327	1005.89	0.727579	0.738438	0.733009	-0.000335798	-0.000324933	-0.000330395
antisense_CR1	UCHL5-K562	610	482.179	452.681	467.43	772.779	0.623954	0.585783	0.604869	-0.000328117	-0.000349271	-0.00033903
antisense_CR1	LARP4-K562	461	668.092	536.792	602.442	890.22	0.75048	0.602988	0.676734	-0.000276667	-0.00039175	-0.000339379
antisense_CR1	NIPBL-K562	565	285.811	290.361	288.086	653.782	0.437165	0.444124	0.440644	-0.000341187	-0.000340002	-0.000340607
antisense_CR1	WDR3-K562	685	268.274	188.295	228.284	647.732	0.414174	0.290698	0.352436	-0.000341162	-0.000335617	-0.000343469
antisense_CR1	PUM2-K562	441	858.412	707.595	783.003	1065.54	0.805616	0.664075	0.734845	-0.000267684	-0.000417893	-0.000348035
antisense_CR1	UTP18-HepG2	621	146.106	152.602	149.354	812.728	0.179773	0.187765	0.183769	-0.000361723	-0.000368229	-0.000365027
antisense_CR1	DROSHA-K562	481	575.625	650.996	613.311	932.906	0.617024	0.697816	0.65742	-0.000400981	-0.00033792	-0.000371122
antisense_CR1	WDR43-K562	517	168.107	188.518	178.313	755.348	0.222556	0.249578	0.236067	-0.000364416	-0.000377496	-0.000371377
antisense_CR1	CDC40-HepG2	556	1067.88	914.253	991.067	1290.22	0.827673	0.708602	0.768138	-0.000291389	-0.00045434	-0.000377163
antisense_CR1	DDX51-K562	586	246.213	271.275	258.744	722.236	0.340905	0.375605	0.358255	-0.000382261	-0.000383234	-0.000383185
antisense_CR1	DDX52-K562	681	351.457	367.52	359.489	757.006	0.464273	0.485492	0.474882	-0.000389047	-0.000383133	-0.000386219
antisense_CR1	DHX30-HepG2	654	675.873	671.493	673.683	1003.7	0.67338	0.669016	0.671198	-0.00038559	-0.00038939	-0.000387496
antisense_CR1	XRCC6-K562	480	374.785	336.167	355.476	759.378	0.493542	0.442687	0.468115	-0.000381814	-0.000395211	-0.000389269
antisense_CR1	DDX24-K562	483	164.538	166.08	165.309	891.469	0.18457	0.186299	0.185434	-0.000401105	-0.000402629	-0.000401869
antisense_CR1	FKBP4-HepG2	223	573.699	485.384	529.541	900.147	0.637338	0.539227	0.588283	-0.000372829	-0.000432494	-0.000405321
antisense_CR1	PRPF8-HepG2	291	457.548	396.494	427.021	854.746	0.535303	0.463874	0.499589	-0.000412513	-0.000439393	-0.000427528
antisense_CR1	BUD13-HepG2	497	364.517	229.391	296.954	817.988	0.445627	0.280432	0.36303	-0.000425061	-0.000420765	-0.0004341
antisense_CR1	SF3B1-K562	506	716.067	591.808	653.938	1062.16	0.674164	0.557177	0.615671	-0.000407319	-0.000499364	-0.000457606
antisense_CR1	FASTKD2-K562	460	363.204	469.034	416.119	904.56	0.401526	0.518522	0.460024	-0.000478135	-0.000444421	-0.000466145
antisense_CR1	AQR-HepG2	762	259.545	160.766	210.155	979.936	0.264859	0.164058	0.214458	-0.00049747	-0.000419233	-0.000466804
antisense_CR1	SF3A3-HepG2	393	376.882	363.901	370.392	890.684	0.423137	0.408564	0.41585	-0.000467636	-0.00046993	-0.000468865
antisense_CR1	DHX30-K562	682	501.142	510.788	505.965	989.982	0.506213	0.515957	0.511085	-0.000492213	-0.000487638	-0.000489959
antisense_CR1	WRN-K562	416	474.765	443.779	459.272	979.881	0.484513	0.452891	0.468702	-0.000496316	-0.000507135	-0.000502103
antisense_CR1	WDR43-HepG2	602	265.334	218.36	241.847	1123.08	0.236256	0.19443	0.215343	-0.000552314	-0.000515915	-0.000535762
antisense_CR1	TROVE2-HepG2	503	817.372	484.757	651.065	1219.42	0.670296	0.397531	0.533913	-0.00047173	-0.000645145	-0.000589424
antisense_CR1	GEMIN5-K562	677	274.562	358.784	316.673	1255.16	0.218747	0.285847	0.252297	-0.000602023	-0.000648209	-0.000629168
antisense_Deu	HNRNPA1-HepG2	283	47.1547	45.8006	46.4776	6.92543	6.80892	6.61339	6.71115	0.000130497	0.000124824	0.000127654
antisense_Deu	HNRNPU-HepG2	281	40.4266	45.1673	42.797	11.4831	3.52053	3.93338	3.72696	7.34064e-05	8.92401e-05	8.12285e-05
antisense_Deu	HNRNPA1-K562	247	36.6799	32.2332	34.4566	6.95982	5.27024	4.63132	4.95078	8.79536e-05	7.12812e-05	7.95139e-05
antisense_Deu	SAFB-HepG2	745	27.3057	26.512	26.9089	6.71798	4.06457	3.94643	4.0055	5.52422e-05	5.25084e-05	5.38711e-05
antisense_Deu	QKI-HepG2	478	29.2669	36.5986	32.9328	10.6634	2.74462	3.43218	3.0884	4.26304e-05	6.51135e-05	5.3577e-05
antisense_Deu	HNRNPL-HepG2	678	37.6367	31.5607	34.5987	11.9704	3.14415	2.63657	2.89036	6.22011e-05	4.41428e-05	5.29793e-05
antisense_Deu	SAFB-K562	746	28.0744	24.6664	26.3704	6.89729	4.07036	3.57624	3.8233	5.68551e-05	4.53477e-05	5.10219e-05
antisense_Deu	HNRNPC-K562	699	17.3457	16.9074	17.1266	2.2039	7.87045	7.6716	7.77102	5.16285e-05	4.96998e-05	5.06621e-05
antisense_Deu	HNRNPL-K562	560	29.8018	26.3507	28.0762	8.57782	3.47429	3.07196	3.27312	5.35454e-05	4.26659e-05	4.80291e-05
antisense_Deu	SAFB2-K562	267	25.9306	28.9894	27.46	8.50938	3.04729	3.40676	3.22703	4.16841e-05	5.12649e-05	4.6413e-05
antisense_Deu	HNRNPU-K562	249	26.9805	33.8709	30.4257	10.6313	2.53782	3.18595	2.86189	3.62507e-05	5.66228e-05	4.61547e-05
antisense_Deu	FUS-HepG2	694	26.2703	25.2916	25.7809	7.51507	3.49568	3.36545	3.43056	4.7433e-05	4.42805e-05	4.585e-05
antisense_Deu	TAF15-HepG2	388	39.3367	34.4274	36.882	15.7257	2.50143	2.18925	2.34534	5.20328e-05	3.8918e-05	4.53575e-05
antisense_Deu	TIA1-HepG2	215	19.857	19.0978	19.4774	4.44405	4.46823	4.29738	4.38281	4.28853e-05	4.01714e-05	4.1523e-05
antisense_Deu	KHDRBS1-K562	353	25.5824	24.2459	24.9141	8.5223	3.00182	2.84499	2.92341	4.05696e-05	3.65731e-05	3.85584e-05
antisense_Deu	SUGP2-HepG2	652	27.1701	31.4294	29.2997	12.4133	2.18879	2.53192	2.36036	3.07059e-05	4.21227e-05	3.63025e-05
antisense_Deu	TIAL1-HepG2	753	17.9558	24.3278	21.1418	7.84472	2.2889	3.10117	2.69504	2.1451e-05	3.97228e-05	3.02392e-05
antisense_Deu	FUBP3-HepG2	571	28.936	26.8629	27.8995	14.069	2.05672	1.90938	1.98305	3.01034e-05	2.50658e-05	2.75569e-05
antisense_Deu	CSTF2-HepG2	572	27.5843	26.0236	26.804	13.4408	2.05228	1.93616	1.99422	2.86113e-05	2.48058e-05	2.66921e-05
antisense_Deu	HNRNPUL1-HepG2	321	35.7317	33.3131	34.5224	20.204	1.76855	1.64884	1.70869	2.93916e-05	2.40338e-05	2.66821e-05
antisense_Deu	ZC3H11A-HepG2	641	24.739	28.6701	26.7045	13.7162	1.80364	2.09024	1.94694	2.10506e-05	3.04955e-05	2.56686e-05
antisense_Deu	TIA1-K562	285	14.7044	14.1203	14.4123	5.10441	2.88073	2.76629	2.82351	2.24453e-05	2.07278e-05	2.15823e-05
antisense_Deu	KHSRP-HepG2	755	21.397	19.6195	20.5083	10.1246	2.11338	1.93781	2.02559	2.30992e-05	1.87254e-05	2.08845e-05
antisense_Deu	SFPQ-HepG2	437	29.1122	29.1452	29.1287	17.7535	1.6398	1.64166	1.64073	2.07722e-05	2.08434e-05	2.08078e-05
antisense_Deu	TAF15-K562	339	19.8152	28.3335	24.0744	13.4758	1.47043	2.10255	1.78649	1.1022e-05	3.03776e-05	2.01534e-05
antisense_Deu	QKI-K562	466	16.6912	14.9938	15.8425	6.90323	2.41789	2.17199	2.29494	2.12604e-05	1.67783e-05	1.89865e-05
antisense_Deu	NCBP2-HepG2	477	15.2266	12.6301	13.9283	5.58054	2.72851	2.26323	2.49587	2.20498e-05	1.4883e-05	1.8379e-05
antisense_Deu	PPIL4-K562	414	14.3828	13.4485	13.9157	5.60749	2.56492	2.39832	2.48162	1.9545e-05	1.69724e-05	1.82474e-05
antisense_Deu	HNRNPUL1-K562	289	17.5748	20.6504	19.1126	10.0587	1.74722	2.05299	1.90011	1.41487e-05	2.14295e-05	1.76998e-05
antisense_Deu	POLR2G-HepG2	484	19.0274	11.4116	15.2195	7.32871	2.59629	1.55711	2.0767	2.61903e-05	7.29054e-06	1.60458e-05
antisense_Deu	FUS-K562	689	12.7039	10.8852	11.7945	4.61482	2.75284	2.35874	2.55579	1.85594e-05	1.34761e-05	1.59671e-05
antisense_Deu	RBFOX2-K562	676	17.5067	18.7625	18.1346	10.1356	1.72725	1.85115	1.7892	1.38035e-05	1.6669e-05	1.52206e-05
antisense_Deu	HLTF-HepG2	651	22.8719	19.9899	21.4309	13.102	1.74569	1.52571	1.6357	1.83843e-05	1.21835e-05	1.52139e-05
antisense_Deu	MATR3-HepG2	695	22.0832	21.7554	21.9193	13.6203	1.62135	1.59728	1.60931	1.53963e-05	1.46984e-05	1.50464e-05
antisense_Deu	EWSR1-K562	440	13.8318	14.2495	14.0407	6.76213	2.04549	2.10726	2.07637	1.42806e-05	1.53235e-05	1.47998e-05
antisense_Deu	ZC3H8-K562	683	3.45087	8.21447	5.83267	1.05806	3.26151	7.76371	5.51261	5.88558e-06	2.42881e-05	1.43643e-05
antisense_Deu	RBFOX2-HepG2	204	12.2307	20.1033	16.167	8.83587	1.38421	2.2752	1.8297	5.73702e-06	2.38424e-05	1.40914e-05
antisense_Deu	LSM11-HepG2	592	13.348	13.6224	13.4852	6.6293	2.01348	2.05487	2.03418	1.34773e-05	1.41543e-05	1.38148e-05
antisense_Deu	SRSF1-K562	312	14.1382	11.7011	12.9196	6.20712	2.27773	1.88511	2.08142	1.67904e-05	1.07024e-05	1.36634e-05
antisense_Deu	TBRG4-HepG2	617	17.5053	8.86887	13.1871	6.53225	2.67983	1.35771	2.01877	2.4895e-05	3.91269e-06	1.33648e-05
antisense_Deu	U2AF2-K562	242	10.3786	14.1418	12.2602	6.14007	1.6903	2.30319	1.99675	7.85955e-06	1.70215e-05	1.22314e-05
antisense_Deu	IGF2BP3-HepG2	211	7.24355	7.5923	7.41793	2.60034	2.78562	2.91973	2.85268	1.07059e-05	1.17365e-05	1.12182e-05
antisense_Deu	ILF3-K562	338	19.6432	19.3358	19.4895	13.0911	1.50051	1.47702	1.48876	1.15001e-05	1.08801e-05	1.11892e-05
antisense_Deu	SRSF7-HepG2	209	16.3928	11.6739	14.0334	8.27826	1.98023	1.41019	1.69521	1.61578e-05	5.78897e-06	1.06859e-05
antisense_Deu	BCCIP-HepG2	230	5.29575	9.76526	7.5305	2.98377	1.77485	3.27279	2.52382	4.3833e-06	1.67037e-05	1.00578e-05
antisense_Deu	EIF3D-HepG2	625	17.7501	16.4493	17.0997	11.5762	1.53332	1.42096	1.47714	1.09457e-05	8.33757e-06	9.62378e-06
antisense_Deu	RBM22-HepG2	494	13.1134	14.1296	13.6215	8.41394	1.55854	1.67931	1.61892	8.39508e-06	1.05671e-05	9.46742e-06
antisense_Deu	DDX6-HepG2	589	8.1344	16.098	12.1162	7.18714	1.1318	2.23984	1.68582	1.45296e-06	1.87284e-05	9.12897e-06
antisense_Deu	ZC3H11A-K562	684	11.9153	12.4145	12.1649	7.26213	1.64074	1.70948	1.67511	8.51159e-06	9.60336e-06	9.05379e-06
antisense_Deu	XRCC6-HepG2	311	12.781	12.2219	12.5015	7.88324	1.62129	1.55037	1.58583	8.9102e-06	7.73174e-06	8.31645e-06
antisense_Deu	HLTF-K562	522	9.6728	11.1688	10.4208	6.05086	1.59858	1.84582	1.7222	6.54647e-06	9.87618e-06	8.17258e-06
antisense_Deu	HNRNPC-HepG2	203	19.7038	22.2762	20.99	16.2184	1.2149	1.37351	1.29421	5.53364e-06	1.01996e-05	7.80971e-06
antisense_Deu	GRWD1-K562	645	7.70636	8.16907	7.93771	4.0323	1.91116	2.02591	1.96853	7.2012e-06	8.32078e-06	7.75611e-06
antisense_Deu	YBX3-HepG2	729	5.15941	6.9219	6.04066	2.76377	1.8668	2.50451	2.18566	4.64641e-06	9.16827e-06	6.81427e-06
antisense_Deu	CPEB4-K562	700	7.84542	7.85281	7.84912	4.36682	1.7966	1.79829	1.79744	6.63147e-06	6.64838e-06	6.63993e-06
antisense_Deu	SRSF9-HepG2	216	9.02958	9.70261	9.36609	5.85975	1.54095	1.65581	1.59838	5.63282e-06	7.05897e-06	6.33718e-06
antisense_Deu	CPSF6-K562	258	10.456	11.4333	10.9446	7.36872	1.41897	1.55159	1.48528	5.2786e-06	7.24584e-06	6.24648e-06
antisense_Deu	SRSF1-HepG2	301	9.12129	14.3552	11.7383	8.23995	1.10696	1.74215	1.42455	1.33721e-06	1.14967e-05	5.99251e-06
antisense_Deu	SUPV3L1-K562	663	14.3906	15.2367	14.8137	11.2028	1.28456	1.36008	1.32232	5.19895e-06	6.76045e-06	5.97098e-06
antisense_Deu	U2AF1-HepG2	282	14.2393	11.6498	12.9446	9.42802	1.51032	1.23565	1.37299	8.47037e-06	3.55637e-06	5.9198e-06
antisense_Deu	LIN28B-K562	325	13.6618	12.567	13.1144	9.61122	1.42144	1.30754	1.36449	6.93145e-06	4.86156e-06	5.88001e-06
antisense_Deu	SRSF7-K562	376	11.9773	6.87825	9.4278	6.19385	1.93375	1.1105	1.52212	1.13952e-05	1.04002e-06	5.71405e-06
antisense_Deu	EIF3H-HepG2	545	10.5382	11.4586	10.9984	7.67807	1.37251	1.49238	1.43245	4.8141e-06	6.61866e-06	5.70248e-06
antisense_Deu	SLBP-K562	262	1.51188	8.71206	5.11197	2.38601	0.633644	3.65131	2.14248	-9.95211e-07	1.62777e-05	5.61948e-06
antisense_Deu	HNRNPK-HepG2	206	16.5731	11.9326	14.2529	11.1106	1.49165	1.07398	1.28281	9.56115e-06	1.22867e-06	5.12122e-06
antisense_Deu	KHSRP-K562	439	16.5121	16.3842	16.4482	13.3084	1.24073	1.23112	1.23592	5.13839e-06	4.91478e-06	5.02641e-06
antisense_Deu	STAU2-HepG2	593	13.1436	14.8153	13.9795	10.9436	1.20104	1.35379	1.27741	3.4736e-06	6.47434e-06	4.93791e-06
antisense_Deu	RBM22-K562	331	8.40169	8.12804	8.26487	5.47695	1.53401	1.48404	1.50903	5.18643e-06	4.6292e-06	4.90618e-06
antisense_Deu	MATR3-K562	716	15.1753	12.1719	13.6736	10.7362	1.41347	1.13372	1.27359	7.57606e-06	2.20393e-06	4.77079e-06
antisense_Deu	AGGF1-HepG2	543	14.6064	11.3016	12.954	10.05	1.45337	1.12454	1.28896	7.87875e-06	1.91377e-06	4.74382e-06
antisense_Deu	NOLC1-K562	516	5.49798	10.3536	7.92577	5.27015	1.04323	1.96456	1.5039	3.35689e-07	1.00865e-05	4.66595e-06
antisense_Deu	NONO-K562	405	12.8836	9.67174	11.2776	8.5814	1.50134	1.12706	1.3142	7.55293e-06	1.66898e-06	4.44544e-06
antisense_Deu	HNRNPK-K562	326	19.0222	11.5772	15.2997	12.6485	1.50391	0.915303	1.20961	1.11987e-05	-1.47815e-06	4.20034e-06
antisense_Deu	NCBP2-K562	566	4.14207	5.65031	4.89619	2.83174	1.46273	1.99535	1.72904	2.2726e-06	5.63133e-06	3.86785e-06
antisense_Deu	PABPN1-HepG2	750	6.5808	6.90606	6.74343	4.70246	1.39944	1.46861	1.43402	3.19068e-06	3.82905e-06	3.50703e-06
antisense_Deu	SSB-HepG2	730	3.90652	2.65276	3.27964	1.61976	2.41179	1.63775	2.02477	4.9617e-06	1.88801e-06	3.33788e-06
antisense_Deu	YBX3-K562	551	8.12221	8.82672	8.47447	6.59902	1.23082	1.33758	1.2842	2.43358e-06	3.70392e-06	3.05818e-06
antisense_Deu	EFTUD2-K562	582	10.923	12.3283	11.6257	9.85818	1.10802	1.25056	1.17929	1.61639e-06	3.97681e-06	2.76594e-06
antisense_Deu	LIN28B-HepG2	387	9.28033	8.67365	8.97699	7.30861	1.26978	1.18677	1.22828	3.1978e-06	2.14277e-06	2.66289e-06
antisense_Deu	EIF3G-K562	646	6.08754	4.68532	5.38643	4.06012	1.49935	1.15399	1.32667	3.55717e-06	9.68107e-07	2.19662e-06
antisense_Deu	IGF2BP1-HepG2	205	7.74034	7.55338	7.64686	6.29483	1.22963	1.19993	1.21478	2.30839e-06	1.9862e-06	2.14647e-06
antisense_Deu	U2AF1-K562	244	5.28429	5.15804	5.22117	3.94851	1.3383	1.30633	1.32231	2.22153e-06	1.98851e-06	2.10446e-06
antisense_Deu	DGCR8-HepG2	383	19.2179	16.1265	17.6722	16.4192	1.17045	0.98217	1.07631	4.36369e-06	-4.18566e-07	1.87492e-06
antisense_Deu	SUB1-HepG2	632x	3.93634	3.89129	3.91382	2.84863	1.38184	1.36602	1.37393	1.83663e-06	1.751e-06	1.79373e-06
antisense_Deu	RBM5-HepG2	501	18.4349	17.0562	17.7456	16.546	1.11416	1.03084	1.0725	2.87503e-06	7.4737e-07	1.79188e-06
antisense_Deu	APOBEC3C-K562	374x4000fix	3.87156	5.48699	4.67927	3.6601	1.05777	1.49914	1.27846	3.13723e-07	3.20513e-06	1.65834e-06
antisense_Deu	DROSHA-HepG2	575	15.7378	18.5999	17.1689	16.077	0.978902	1.15692	1.06791	-4.84148e-07	3.91139e-06	1.62749e-06
antisense_Deu	YWHAG-K562	367	3.76616	5.52489	4.64553	3.75528	1.0029	1.47123	1.23706	1.57198e-08	3.07751e-06	1.42581e-06
antisense_Deu	CSTF2T-K562	275	12.5949	13.153	12.874	11.9465	1.05428	1.10099	1.07764	9.60457e-07	1.82575e-06	1.38873e-06
antisense_Deu	PUS1-K562	668	8.12493	5.41509	6.77001	5.89794	1.37759	0.918132	1.14786	3.75489e-06	-6.67286e-07	1.34687e-06
antisense_Deu	DDX6-K562	577	9.02405	9.16034	9.0922	8.23242	1.09616	1.11272	1.10444	1.19531e-06	1.41145e-06	1.30302e-06
antisense_Deu	IGF2BP1-K562	220	8.49352	8.79998	8.64675	7.85708	1.081	1.12001	1.1005	9.54406e-07	1.43886e-06	1.19468e-06
antisense_Deu	LSM11-K562	444	10.7513	12.0299	11.3906	10.6141	1.01293	1.13339	1.07316	1.99277e-07	2.17315e-06	1.16032e-06
antisense_Deu	FTO-K562	464	11.0937	7.81612	9.45489	8.7579	1.2667	0.892465	1.07958	3.78382e-06	-1.28287e-06	1.04454e-06
antisense_Deu	FXR1-K562	315	12.7986	8.80034	10.7995	10.1799	1.25724	0.864479	1.06086	4.22685e-06	-1.84892e-06	9.2047e-07
antisense_Deu	LARP4-HepG2	558	12.4183	13.3523	12.8853	12.3291	1.00723	1.08299	1.04511	1.29132e-07	1.53576e-06	8.20231e-07
antisense_Deu	AKAP1-HepG2	708	8.78153	9.97868	9.38011	8.96049	0.980028	1.11363	1.04683	-2.55588e-07	1.54941e-06	6.19335e-07
antisense_Deu	HNRNPM-K562	224	5.20535	10.834	8.01966	7.70761	0.675352	1.40562	1.04049	-2.94772e-06	5.32172e-06	4.59186e-07
antisense_Deu	SF3B4-HepG2	228	2.6174	1.98884	2.30312	2.03362	1.28706	0.97798	1.13252	9.52948e-07	-6.38842e-08	4.13501e-07
antisense_Deu	FAM120A-K562	279	10.2066	8.64168	9.42412	9.17608	1.1123	0.941762	1.02703	1.5672e-06	-7.48071e-07	3.6264e-07
antisense_Deu	HNRNPM-HepG2	222	17.7352	12.7876	15.2614	15.1302	1.17217	0.845169	1.00867	4.06466e-06	-3.1034e-06	1.90085e-07
antisense_Deu	DDX52-HepG2	642	11.0315	12.717	11.8743	11.7498	0.938869	1.08232	1.01059	-1.00393e-06	1.45132e-06	1.8052e-07
antisense_Deu	GTF2F1-HepG2	384	11.5327	14.1295	12.8311	12.7092	0.907429	1.11175	1.00959	-1.61625e-06	2.1595e-06	1.76691e-07
antisense_Deu	RBM15-K562	514	9.91114	10.1992	10.0552	10.0119	0.989934	1.01871	1.00432	-1.44651e-07	2.7272e-07	6.25384e-08
antisense_Deu	UCHL5-HepG2	629	8.03668	8.15741	8.09705	8.12079	0.989643	1.00451	0.997076	-1.20706e-07	5.29591e-08	-3.42067e-08
antisense_Deu	SERBP1-K562	693	0.07366	0	0.03683	4.62514	0.015926	0	0.007963	-4.39923e-07	0	-2.56796e-07
antisense_Deu	SSB-K562	738	1.4654	1.3114	1.3884	1.61435	0.907734	0.812339	0.860037	-2.04657e-07	-3.93212e-07	-3.02019e-07
antisense_Deu	RBM15-HepG2	552	10.8284	10.089	10.4587	10.7506	1.00723	0.938457	0.972844	1.1256e-07	-9.24539e-07	-4.15416e-07
antisense_Deu	TRA2A-K562	240	4.32085	3.94674	4.1338	4.47374	0.965825	0.882201	0.924013	-2.16769e-07	-7.13656e-07	-4.71313e-07
antisense_Deu	AKAP1-K562	697	3.54999	6.21949	4.88474	5.22269	0.679724	1.19086	0.935292	-1.97726e-06	1.56734e-06	-4.71433e-07
antisense_Deu	TBRG4-K562	584	7.52912	7.91463	7.72187	8.1216	0.927049	0.974516	0.950782	-8.22799e-07	-2.94755e-07	-5.62251e-07
antisense_Deu	NIP7-HepG2	703	0.14328	0.31713	0.2302	1.45284	0.0986206	0.218283	0.158452	-4.78844e-07	-6.96328e-07	-6.11858e-07
antisense_Deu	EIF4G2-K562	260	3.64153	4.50843	4.07498	4.52728	0.804353	0.995836	0.900095	-1.1438e-06	-2.71341e-08	-6.18792e-07
antisense_Deu	FXR2-HepG2	713	4.23199	3.84311	4.03755	4.50433	0.939538	0.853203	0.896371	-3.80782e-07	-8.80224e-07	-6.37256e-07
antisense_Deu	ILF3-HepG2	493	8.51552	6.26638	7.39095	7.87549	1.08127	0.795681	0.938475	9.59911e-07	-2.06626e-06	-6.77084e-07
antisense_Deu	LARP4-K562	461	13.6912	12.9521	13.3216	13.8965	0.985226	0.93204	0.958633	-2.93998e-07	-1.31511e-06	-8.11938e-07
antisense_Deu	U2AF2-HepG2	272	20.4143	20.0809	20.2476	20.8742	0.977968	0.961997	0.969982	-6.56151e-07	-1.12244e-06	-8.90287e-07
antisense_Deu	GTF2F1-K562	342	7.10869	9.90835	8.50852	9.211	0.771761	1.07571	0.923735	-2.65705e-06	1.04322e-06	-9.73797e-07
antisense_Deu	EXOSC5-HepG2	722reseq2	1.04922	1.11887	1.08405	2.03816	0.514788	0.548961	0.531874	-1.0051e-06	-9.6807e-07	-9.87394e-07
antisense_Deu	DDX3X-K562	350	8.27586	6.78369	7.52977	8.28848	0.998477	0.818448	0.908463	-1.81936e-08	-1.96074e-06	-1.04288e-06
antisense_Deu	ZNF622-K562	570	6.68168	7.47469	7.07818	7.94227	0.841281	0.941128	0.891204	-1.66601e-06	-6.54326e-07	-1.1762e-06
antisense_Deu	PUM1-K562	690	1.89764	2.05934	1.97849	3.05907	0.620332	0.673192	0.646762	-1.30726e-06	-1.1757e-06	-1.24386e-06
antisense_Deu	FASTKD2-HepG2	649	7.76457	9.33	8.54729	9.48461	0.818649	0.983699	0.901174	-2.24148e-06	-2.21214e-07	-1.28314e-06
antisense_Deu	UPF1-HepG2	726	9.22199	4.38743	6.80471	7.78413	1.18472	0.563638	0.874177	2.25516e-06	-3.62911e-06	-1.32013e-06
antisense_Deu	SDAD1-K562	740	0.28025	0.60184	0.44105	3.67055	0.076351	0.163965	0.120158	-1.04007e-06	-1.56993e-06	-1.34827e-06
antisense_Deu	CDC40-HepG2	556	15.7358	13.5081	14.622	15.6395	1.00616	0.86372	0.934941	1.39446e-07	-2.85514e-06	-1.41911e-06
antisense_Deu	ABCF1-K562	734	0.66615	0.50959	0.58787	3.46467	0.192269	0.147082	0.169676	-1.58463e-06	-1.40917e-06	-1.50445e-06
antisense_Deu	G3BP1-HepG2	712	3.11836	2.92937	3.02386	4.28311	0.72806	0.683935	0.705998	-1.4278e-06	-1.60549e-06	-1.51878e-06
antisense_Deu	SBDS-K562	352	3.42394	2.90639	3.16517	4.41753	0.77508	0.657922	0.716501	-1.25858e-06	-1.7555e-06	-1.52232e-06
antisense_Deu	FAM120A-HepG2	297	10.3354	9.3272	9.83132	10.9758	0.941657	0.849798	0.895727	-8.96358e-07	-2.1901e-06	-1.56189e-06
antisense_Deu	ZNF800-K562	737	1.55132	1.33516	1.44324	3.15204	0.492164	0.423586	0.457875	-1.58668e-06	-1.65463e-06	-1.62649e-06
antisense_Deu	DDX42-K562	241	7.35055	8.59179	7.97117	9.18411	0.800355	0.935506	0.867931	-2.36165e-06	-8.26376e-07	-1.6289e-06
antisense_Deu	AQR-K562	670	9.3967	8.35915	8.87792	10.1299	0.927617	0.825193	0.876405	-1.01859e-06	-2.31713e-06	-1.68973e-06
antisense_Deu	RPS11-K562	614	0.59217	0.63448	0.61333	4.87311	0.121518	0.1302	0.125859	-1.80065e-06	-1.86613e-06	-1.83391e-06
antisense_Deu	TARDBP-K562	340	11.2873	9.46879	10.3781	11.8744	0.950565	0.797415	0.87399	-8.25588e-07	-3.09248e-06	-2.01658e-06
antisense_Deu	MTPAP-K562	470	5.32832	8.96101	7.14466	8.87563	0.600331	1.00962	0.804976	-3.92254e-06	1.23771e-07	-2.23616e-06
antisense_Deu	PCBP1-K562	719	0.92774	1.24757	1.08766	4.55927	0.203484	0.273634	0.238559	-2.13103e-06	-2.33256e-06	-2.24882e-06
antisense_Deu	ZRANB2-K562	548	5.45424	2.45424	3.95424	5.90287	0.923998	0.415771	0.669884	-6.21994e-07	-3.10741e-06	-2.28561e-06
antisense_Deu	FTO-HepG2	723reseq1	0.86889	0.92448	0.89668	5.2698	0.164881	0.17543	0.170155	-2.25955e-06	-2.32139e-06	-2.2911e-06
antisense_Deu	BCLAF1-HepG2	643	8.68364	10.8398	9.76169	11.5166	0.754013	0.941232	0.847622	-3.53717e-06	-9.47152e-07	-2.32823e-06
antisense_Deu	NPM1-K562	354	4.50819	6.18883	5.34851	7.24062	0.622625	0.854738	0.738681	-3.08165e-06	-1.40144e-06	-2.33717e-06
antisense_Deu	IGF2BP2-K562	226	4.48326	3.47198	3.97762	6.10464	0.734402	0.568744	0.651573	-1.99665e-06	-2.8267e-06	-2.45817e-06
antisense_Deu	LARP7-K562	243	0.92566	0.40555	0.66561	9.47839	0.09766	0.0427868	0.0702234	-3.1066e-06	-1.84391e-06	-2.55053e-06
antisense_Deu	PRPF8-K562	278	10.5791	9.88673	10.2329	12.1913	0.867762	0.810968	0.839365	-2.1648e-06	-2.9886e-06	-2.58514e-06
antisense_Deu	SUPV3L1-HepG2	650	12.046	11.8912	11.9686	13.9204	0.865352	0.854232	0.859792	-2.51329e-06	-2.70288e-06	-2.60845e-06
antisense_Deu	FXR2-K562	237	3.05034	2.20814	2.62924	5.25276	0.580712	0.420377	0.500544	-2.39179e-06	-2.76072e-06	-2.62511e-06
antisense_Deu	PTBP1-K562	368	6.79754	5.35075	6.07414	8.20064	0.828904	0.65248	0.740692	-1.84025e-06	-3.29603e-06	-2.63044e-06
antisense_Deu	UTP18-K562	686	1.74608	1.44134	1.59371	5.12897	0.340435	0.281019	0.310727	-2.71437e-06	-2.63947e-06	-2.68744e-06
antisense_Deu	AKAP8L-K562	425	5.90373	7.09512	6.49943	8.79276	0.671431	0.806928	0.739179	-3.39281e-06	-2.19586e-06	-2.83378e-06
antisense_Deu	DDX55-HepG2	595	8.83701	8.36844	8.60272	10.8985	0.81085	0.767856	0.789353	-2.67313e-06	-3.18915e-06	-2.93574e-06
antisense_Deu	AARS-K562	624	12.8266	7.22691	10.0268	12.2862	1.04398	0.588212	0.816098	7.96516e-07	-5.53286e-06	-2.93971e-06
antisense_Deu	TRA2A-HepG2	218	9.27591	9.52167	9.39879	11.7169	0.791668	0.812643	0.802155	-3.12628e-06	-2.8499e-06	-2.98925e-06
antisense_Deu	SDAD1-HepG2	744	0.88356	0.7885	0.83603	10.9268	0.0808617	0.072162	0.0765118	-3.20592e-06	-2.99047e-06	-3.10014e-06
antisense_Deu	DDX55-K562	550	6.21215	6.6464	6.42928	8.98891	0.69109	0.7394	0.715245	-3.31141e-06	-2.89499e-06	-3.10849e-06
antisense_Deu	PABPC4-K562	406	7.87451	10.2905	9.08253	11.5687	0.680674	0.889516	0.785095	-4.37007e-06	-1.73814e-06	-3.17035e-06
antisense_Deu	EXOSC5-K562	491	4.28335	3.67221	3.97778	6.97051	0.614496	0.526821	0.570658	-3.00916e-06	-3.39538e-06	-3.21922e-06
antisense_Deu	SMNDC1-K562	445	5.06661	3.74694	4.40677	7.46483	0.678731	0.501946	0.590338	-2.83268e-06	-3.72594e-06	-3.35085e-06
antisense_Deu	GNL3-K562	358	5.52238	6.51465	6.01851	8.90492	0.620149	0.731579	0.675864	-3.80665e-06	-2.93756e-06	-3.40164e-06
antisense_Deu	CSTF2T-HepG2	292	13.4962	10.4683	11.9822	14.608	0.92389	0.716613	0.820251	-1.54137e-06	-5.03246e-06	-3.42527e-06
antisense_Deu	XPO5-HepG2	655	8.26638	9.05694	8.66166	11.4015	0.725024	0.794363	0.759693	-3.83476e-06	-3.00809e-06	-3.43444e-06
antisense_Deu	SND1-K562	316	8.39144	12.3313	10.3614	13.105	0.640325	0.940961	0.790643	-5.39674e-06	-1.08259e-06	-3.51148e-06
antisense_Deu	PHF6-K562	680	1.06185	1.64699	1.35442	8.35946	0.127024	0.197021	0.162022	-3.16094e-06	-3.85985e-06	-3.55635e-06
antisense_Deu	FMR1-K562	236	1.48115	3.34996	2.41555	6.73655	0.219868	0.497281	0.358574	-3.23675e-06	-3.37631e-06	-3.57419e-06
antisense_Deu	NOLC1-HepG2	553	0.98161	1.7621	1.37186	8.67241	0.113188	0.203185	0.158186	-3.08541e-06	-4.05131e-06	-3.64955e-06
antisense_Deu	PRPF4-HepG2	752	6.79506	3.95393	5.37449	8.60714	0.789468	0.459378	0.624423	-2.31744e-06	-4.43729e-06	-3.65146e-06
antisense_Deu	SLTM-K562	256	9.55725	6.27728	7.91727	10.9056	0.876362	0.575602	0.725982	-1.81972e-06	-5.0021e-06	-3.65774e-06
antisense_Deu	NKRF-HepG2	546	6.04106	11.2504	8.64575	11.6402	0.518981	0.966514	0.742747	-5.71633e-06	-5.52825e-07	-3.70952e-06
antisense_Deu	GRSF1-HepG2	596	4.38815	3.58706	3.98761	7.64741	0.573809	0.469056	0.521432	-3.51648e-06	-3.91768e-06	-3.74615e-06
antisense_Deu	METAP2-K562	509	4.15021	5.45399	4.8021	8.38544	0.49493	0.650412	0.572671	-4.21123e-06	-3.38461e-06	-3.86195e-06
antisense_Deu	DHX30-HepG2	654	10.5328	12.3748	11.4538	14.4818	0.727308	0.854502	0.790905	-4.83834e-06	-2.80715e-06	-3.87622e-06
antisense_Deu	PUM2-K562	441	16.8825	8.10948	12.496	15.5073	1.08868	0.522945	0.805813	2.06949e-06	-7.58454e-06	-3.8923e-06
antisense_Deu	PCBP1-HepG2	692	1.96129	2.42957	2.19543	7.54893	0.25981	0.321843	0.290827	-3.81366e-06	-3.97373e-06	-3.91175e-06
antisense_Deu	PCBP2-HepG2	345	9.66889	10.3746	10.0218	13.1679	0.734278	0.787872	0.761075	-4.30846e-06	-3.56851e-06	-3.94745e-06
antisense_Deu	GRWD1-HepG2	628	8.02936	10.044	9.03668	12.453	0.644774	0.806552	0.725663	-5.08367e-06	-3.11524e-06	-4.18062e-06
antisense_Deu	XRN2-K562	245	5.14237	5.69842	5.4204	9.33199	0.551048	0.610633	0.58084	-4.42116e-06	-4.05513e-06	-4.24843e-06
antisense_Deu	RPS3-HepG2	540	1.31753	1.87445	1.59599	10.3436	0.127376	0.181218	0.154297	-3.91679e-06	-4.61903e-06	-4.30314e-06
antisense_Deu	NOL12-HepG2	539	3.87541	0.76251	2.31896	8.71769	0.444546	0.087467	0.266006	-4.53267e-06	-2.68031e-06	-4.4303e-06
antisense_Deu	AGGF1-K562	537	10.0463	11.2641	10.6552	14.2793	0.703557	0.788842	0.746199	-5.09612e-06	-3.85451e-06	-4.50042e-06
antisense_Deu	XRN2-HepG2	235x4000	14.4897	4.32751	9.40859	13.1129	1.10499	0.33002	0.717507	2.08707e-06	-6.92132e-06	-4.50611e-06
antisense_Deu	RPS3-K562	530	1.52792	3.13484	2.33138	8.93447	0.171014	0.35087	0.260942	-3.89286e-06	-4.73671e-06	-4.51868e-06
antisense_Deu	DGCR8-K562	341	11.9975	9.84399	10.9207	14.6102	0.821175	0.673777	0.747476	-3.41016e-06	-5.60771e-06	-4.58564e-06
antisense_Deu	UPF1-K562	465	9.06529	10.1558	9.61054	13.3824	0.677405	0.758894	0.71815	-5.09386e-06	-4.0423e-06	-4.59041e-06
antisense_Deu	LARP7-HepG2	298	3.75858	0.60244	2.18051	9.38592	0.400449	0.0641855	0.232317	-4.96249e-06	-2.38664e-06	-4.59179e-06
antisense_Deu	DKC1-HepG2	544	0.58974	2.74708	1.66841	11.3632	0.051899	0.241752	0.146825	-2.51711e-06	-5.62712e-06	-4.61787e-06
antisense_Deu	SF3B4-K562	507	4.21177	2.2256	3.21868	8.72358	0.482803	0.255125	0.368964	-4.42444e-06	-4.38605e-06	-4.62991e-06
antisense_Deu	UTP18-HepG2	621	1.87863	1.88484	1.88173	10.5113	0.178725	0.179316	0.179021	-4.66687e-06	-4.67332e-06	-4.6701e-06
antisense_Deu	GPKOW-K562	450	7.08561	9.297	8.1913	12.1729	0.582079	0.763744	0.672912	-5.53183e-06	-3.61505e-06	-4.68142e-06
antisense_Deu	SMNDC1-HepG2	344	10.0776	5.29339	7.68547	11.8799	0.848286	0.445576	0.646931	-2.39218e-06	-6.17346e-06	-4.8289e-06
antisense_Deu	NSUN2-K562	452	3.34293	1.51546	2.42919	9.89247	0.337927	0.153193	0.24556	-5.23241e-06	-4.1017e-06	-4.92119e-06
antisense_Deu	ZNF800-HepG2	743	3.24449	2.84954	3.04702	9.48197	0.342175	0.300522	0.321348	-5.01986e-06	-4.94241e-06	-4.99037e-06
antisense_Deu	UCHL5-K562	610	8.69831	6.45411	7.57621	11.9654	0.726957	0.539399	0.633178	-4.00172e-06	-5.74787e-06	-4.99512e-06
antisense_Deu	DROSHA-K562	481	8.60531	8.81104	8.70818	13.0618	0.658812	0.674563	0.666688	-5.18092e-06	-5.00445e-06	-5.09356e-06
antisense_Deu	AQR-HepG2	762	5.42088	3.02996	4.22542	9.78107	0.554222	0.309778	0.432	-4.6157e-06	-5.12273e-06	-5.11655e-06
antisense_Deu	AATF-K562	511	1.99681	1.86657	1.93169	12.3142	0.162155	0.151578	0.156866	-5.24074e-06	-5.08055e-06	-5.16223e-06
antisense_Deu	WRN-K562	416	5.58546	7.87441	6.72994	11.4901	0.486113	0.685324	0.585719	-5.81244e-06	-4.29267e-06	-5.19363e-06
antisense_Deu	PTBP1-HepG2	696	10.1506	8.2982	9.22439	13.7756	0.736855	0.602386	0.66962	-4.47182e-06	-6.06797e-06	-5.33709e-06
antisense_Deu	NIPBL-K562	565	4.31006	3.18411	3.74709	10.0867	0.427302	0.315675	0.371488	-5.28703e-06	-5.29673e-06	-5.35313e-06
antisense_Deu	SND1-HepG2	302	6.01595	2.56849	4.29222	10.2701	0.585773	0.250094	0.417933	-4.64183e-06	-5.13559e-06	-5.40243e-06
antisense_Deu	DDX21-K562	284x4000fix	3.84368	2.67128	3.25748	10.5121	0.365644	0.254116	0.30988	-5.57905e-06	-5.27963e-06	-5.50585e-06
antisense_Deu	WDR3-K562	685	4.50502	3.99626	4.25064	10.5612	0.426562	0.378389	0.402475	-5.53745e-06	-5.60298e-06	-5.58121e-06
antisense_Deu	DDX59-HepG2	603	11.5693	7.42485	9.49709	14.2768	0.810357	0.520062	0.665209	-3.5098e-06	-7.00344e-06	-5.58543e-06
antisense_Deu	DDX24-K562	483	2.11738	2.08285	2.10011	14.0139	0.151091	0.148627	0.149859	-5.77305e-06	-5.72831e-06	-5.75078e-06
antisense_Deu	DDX52-K562	681	4.53819	3.59922	4.0687	10.8984	0.416407	0.330251	0.373329	-5.73597e-06	-5.75287e-06	-5.78358e-06
antisense_Deu	PPIG-HepG2	495	4.79921	5.28919	5.0442	11.1782	0.429336	0.47317	0.451253	-5.85417e-06	-5.71005e-06	-5.7907e-06
antisense_Deu	DDX3X-HepG2	492	6.67193	6.89119	6.78156	12.2677	0.543859	0.561732	0.552796	-5.86259e-06	-5.73378e-06	-5.79947e-06
antisense_Deu	UTP3-K562	475	2.37461	4.17351	3.27406	11.3404	0.209393	0.36802	0.288707	-5.35644e-06	-6.0188e-06	-5.86818e-06
antisense_Deu	DHX30-K562	682	8.00651	6.8918	7.44916	12.8872	0.621275	0.534777	0.578026	-5.49804e-06	-6.22322e-06	-5.89074e-06
antisense_Deu	TROVE2-K562	447	11.5864	7.49802	9.5422	14.8531	0.780063	0.50481	0.642437	-4.15184e-06	-7.39445e-06	-6.09149e-06
antisense_Deu	WDR43-K562	517	3.40622	2.39811	2.90217	12.4528	0.273531	0.192576	0.233054	-6.37039e-06	-5.6991e-06	-6.09822e-06
antisense_Deu	SF3B1-K562	506	9.53485	10.2428	9.88884	15.1662	0.628692	0.675373	0.652032	-6.3843e-06	-5.79993e-06	-6.10126e-06
antisense_Deu	DDX51-K562	586	2.98254	4.17125	3.57689	11.6941	0.255046	0.356697	0.305872	-5.87909e-06	-6.20361e-06	-6.11292e-06
antisense_Deu	PRPF8-HepG2	291	5.71364	7.15297	6.4333	12.4338	0.459524	0.575283	0.517403	-6.40949e-06	-5.70561e-06	-6.11575e-06
antisense_Deu	XRCC6-K562	480	7.23713	4.8062	6.02167	12.373	0.584912	0.388442	0.486677	-5.59942e-06	-6.55676e-06	-6.25629e-06
antisense_Deu	BUD13-K562	508	7.04676	5.58526	6.31601	12.6028	0.559143	0.443176	0.50116	-5.9102e-06	-6.55736e-06	-6.2949e-06
antisense_Deu	WDR43-HepG2	602	2.56258	2.12629	2.34443	15.861	0.161565	0.134058	0.147811	-6.73911e-06	-6.16426e-06	-6.46635e-06
antisense_Deu	FKBP4-HepG2	223	9.66365	8.72779	9.19572	15.1088	0.639605	0.577663	0.608634	-6.23061e-06	-6.90978e-06	-6.58738e-06
antisense_Deu	SF3A3-HepG2	393	4.28275	5.25918	4.77097	12.5289	0.341831	0.419765	0.380798	-6.63247e-06	-6.58632e-06	-6.64549e-06
antisense_Deu	SLTM-HepG2	227	5.81575	14.0211	9.91841	15.845	0.367041	0.884891	0.625966	-8.40951e-06	-2.47372e-06	-6.7033e-06
antisense_Deu	FASTKD2-K562	460	4.99937	6.17601	5.58769	13.766	0.363169	0.448644	0.405907	-7.30551e-06	-7.14167e-06	-7.26836e-06
antisense_Deu	EFTUD2-HepG2	631	10.2803	5.58413	7.93222	15.1357	0.679208	0.368937	0.524073	-5.73718e-06	-8.03307e-06	-7.39411e-06
antisense_Deu	BUD13-HepG2	497	4.21298	3.62577	3.91938	14.8659	0.283398	0.243898	0.263648	-7.66382e-06	-7.3808e-06	-7.53819e-06
antisense_Deu	GEMIN5-K562	677	3.32634	4.34491	3.83563	17.4158	0.190995	0.24948	0.220238	-7.94461e-06	-8.70286e-06	-8.37266e-06
antisense_Deu	TROVE2-HepG2	503	12.6086	10.3431	11.4758	21.8106	0.578095	0.474223	0.526159	-9.96862e-06	-1.11329e-05	-1.06315e-05
antisense_DNA	HNRNPA1-HepG2	283	118.191	129.622	123.907	19.7108	5.99626	6.57617	6.28622	0.000305414	0.000352215	0.000328624
antisense_DNA	HNRNPC-K562	699	70.0059	72.0807	71.0433	7.21777	9.69911	9.98656	9.84283	0.000229469	0.000239307	0.000234377
antisense_DNA	TIA1-HepG2	215	70.8875	91.5376	81.2126	11.249	6.30167	8.1374	7.21954	0.000188258	0.000276862	0.000231611
antisense_DNA	HNRNPA1-K562	247	102.365	88.3813	95.3732	18.8773	5.42265	4.68188	5.05227	0.000249669	0.000196833	0.000222881
antisense_DNA	IGF2BP1-HepG2	205	112.69	70.1151	91.4026	17.1359	6.57625	4.0917	5.33398	0.000306209	0.000142523	0.000220757
antisense_DNA	IGF2BP3-HepG2	211	83.8352	53.7191	68.7772	8.2599	10.1497	6.5036	8.32663	0.000280291	0.000145108	0.000210302
antisense_DNA	HNRNPL-K562	560	87.5882	96.1114	91.8498	26.0049	3.36814	3.69589	3.53202	0.00015345	0.000181259	0.000167212
antisense_DNA	KHDRBS1-K562	353	101.737	91.2828	96.5097	29.3777	3.46306	3.10722	3.28514	0.000182317	0.000149304	0.000165606
antisense_DNA	HNRNPU-HepG2	281	93.3609	99.6235	96.4922	29.7444	3.13877	3.34932	3.24405	0.000154064	0.00017373	0.000163824
antisense_DNA	QKI-HepG2	478	103.841	104.117	103.979	35.5268	2.9229	2.93066	2.92678	0.000160684	0.000161509	0.000161096
antisense_DNA	SAFB-K562	746	91.0935	84.5466	87.8201	24.6611	3.69382	3.42834	3.56108	0.000171722	0.000150283	0.000160914
antisense_DNA	SAFB2-K562	267	89.431	85.825	87.628	28.0423	3.18915	3.06056	3.12485	0.000149633	0.000138504	0.000144042
antisense_DNA	HNRNPL-HepG2	678	109.953	100.446	105.2	41.7358	2.6345	2.40672	2.52061	0.000153662	0.000127272	0.000140312
antisense_DNA	HNRNPU-K562	249	90.9793	100.39	95.6845	35.5632	2.55824	2.82285	2.69055	0.000123291	0.000150299	0.000136628
antisense_DNA	FUBP3-HepG2	571	98.0607	99.3928	98.7268	38.0747	2.57548	2.61047	2.59297	0.000133837	0.00013759	0.000135711
antisense_DNA	SAFB-HepG2	745	83.5873	81.5857	82.5865	26.9279	3.10412	3.02978	3.06695	0.000136597	0.000130473	0.000133526
antisense_DNA	TIAL1-HepG2	753	78.3746	84.3775	81.376	26.3981	2.96895	3.19635	3.08265	0.000123044	0.000141452	0.000132169
antisense_DNA	SFPQ-HepG2	437	133.636	110.976	122.306	60.9941	2.19096	1.81946	2.00521	0.000151217	9.58287e-05	0.000122765
antisense_DNA	CSTF2-HepG2	572	96.6827	93.2414	94.962	39.409	2.45331	2.36599	2.40965	0.000125178	0.000115847	0.00012049
antisense_DNA	TAF15-HepG2	388	112.223	102.215	107.219	50.608	2.21749	2.01973	2.11861	0.000128936	0.000103662	0.000116131
antisense_DNA	UPF1-HepG2	726	83.3668	53.7022	68.5345	24.3254	3.42715	2.20766	2.8174	0.000148143	6.13555e-05	0.000102416
antisense_DNA	FUS-HepG2	694	78.8915	66.8289	72.8602	27.5765	2.86082	2.4234	2.64211	0.000119633	8.53426e-05	0.000102127
antisense_DNA	SUGP2-HepG2	652	95.9115	96.0272	95.9693	46.5941	2.05845	2.06093	2.05969	9.98974e-05	0.000100185	0.000100041
antisense_DNA	YBX3-HepG2	729	38.934	49.4858	44.2099	9.42017	4.13305	5.25318	4.69311	7.9706e-05	0.000118429	9.86123e-05
antisense_DNA	ZC3H11A-HepG2	641	93.948	99.5765	96.7622	49.7956	1.88667	1.9997	1.94319	8.60417e-05	9.95553e-05	9.27394e-05
antisense_DNA	HNRNPUL1-K562	289	65.5988	65.0801	65.3394	26.1526	2.50831	2.48847	2.49839	8.70307e-05	8.55974e-05	8.63133e-05
antisense_DNA	TAF15-K562	339	91.7936	78.8482	85.3209	44.1285	2.08015	1.78679	1.93347	9.69969e-05	6.6025e-05	8.11564e-05
antisense_DNA	LARP4-HepG2	558	86.2379	85.1332	85.6856	44.5283	1.9367	1.91189	1.92429	8.22365e-05	7.95994e-05	8.09154e-05
antisense_DNA	TIA1-K562	285	52.2497	40.6492	46.4495	16.5507	3.15696	2.45605	2.8065	8.66579e-05	5.26952e-05	6.91527e-05
antisense_DNA	PPIL4-K562	414	48.4692	45.9794	47.2243	17.1686	2.82313	2.67811	2.75062	7.25726e-05	6.53467e-05	6.8936e-05
antisense_DNA	FUS-K562	689	42.8066	40.6594	41.733	13.7964	3.10274	2.9471	3.02492	6.99263e-05	6.34001e-05	6.66432e-05
antisense_DNA	HNRNPUL1-HepG2	321	110.267	97.134	103.701	66.7215	1.65264	1.45581	1.55423	7.99189e-05	5.26296e-05	6.59741e-05
antisense_DNA	KHSRP-K562	439	68.416	73.8452	71.1306	38.0162	1.79966	1.94247	1.87106	5.79977e-05	7.07356e-05	6.42919e-05
antisense_DNA	HNRNPM-HepG2	222	77.3038	77.1741	77.239	45.6892	1.69195	1.68911	1.69053	5.86494e-05	5.83639e-05	5.85066e-05
antisense_DNA	QKI-K562	466	63.6596	34.2942	48.9769	21.8438	2.91431	1.56998	2.24214	9.82366e-05	2.23167e-05	5.70521e-05
antisense_DNA	POLR2G-HepG2	484	57.4482	38.3205	47.8843	21.1504	2.71618	1.81181	2.26399	8.2816e-05	3.28571e-05	5.64493e-05
antisense_DNA	KHSRP-HepG2	755	67.9093	61.5605	64.7349	35.88	1.89268	1.71573	1.8042	6.25055e-05	4.79448e-05	5.51128e-05
antisense_DNA	ZC3H11A-K562	684	51.0654	43.4507	47.258	21.8348	2.33871	1.98997	2.16434	6.25916e-05	4.31357e-05	5.26421e-05
antisense_DNA	BCCIP-HepG2	230	23.0743	25.5672	24.3208	5.59456	4.12443	4.57001	4.34722	4.71684e-05	5.60484e-05	5.15623e-05
antisense_DNA	MATR3-HepG2	695	71.7406	85.7033	78.7219	50.5176	1.42011	1.6965	1.55831	3.63011e-05	6.53543e-05	5.03805e-05
antisense_DNA	ZC3H8-K562	683	17.6857	15.4901	16.5879	2.24838	7.86598	6.88947	7.37772	5.2626e-05	4.31306e-05	4.78259e-05
antisense_DNA	EWSR1-K562	440	50.3727	39.8004	45.0866	22.2496	2.26398	1.78882	2.0264	5.93825e-05	3.33928e-05	4.59396e-05
antisense_DNA	ILF3-K562	338	69.219	61.2463	65.2327	40.4779	1.71004	1.51308	1.61156	5.35779e-05	3.6594e-05	4.49101e-05
antisense_DNA	SLBP-K562	262	25.7019	21.7801	23.741	6.70357	3.83407	3.24904	3.54155	4.98329e-05	3.70265e-05	4.33127e-05
antisense_DNA	RBFOX2-K562	676	48.5239	55.3777	51.9508	29.6623	1.63587	1.86694	1.75141	3.4455e-05	4.98773e-05	4.2003e-05
antisense_DNA	HLTF-HepG2	651	77.687	63.9228	70.8049	48.2265	1.61088	1.32547	1.46818	5.3437e-05	2.59849e-05	3.92277e-05
antisense_DNA	U2AF2-K562	242	28.5748	42.7593	35.6671	16.7573	1.70522	2.55169	2.12845	2.20014e-05	5.77871e-05	3.88702e-05
antisense_DNA	LSM11-HepG2	592	44.3729	35.902	40.1374	21.4934	2.06449	1.67037	1.86743	4.64045e-05	2.65734e-05	3.61659e-05
antisense_DNA	SUPV3L1-K562	663	51.3951	52.0587	51.7269	31.9245	1.60989	1.63068	1.62029	3.53066e-05	3.67261e-05	3.60148e-05
antisense_DNA	NCBP2-HepG2	477	40.6472	39.5742	40.1107	21.7957	1.86492	1.81569	1.8403	3.65465e-05	3.40542e-05	3.52951e-05
antisense_DNA	SRSF7-K562	376	33.6661	24.1539	28.91	12.5465	2.6833	1.92514	2.30422	4.79407e-05	2.28246e-05	3.48157e-05
antisense_DNA	LIN28B-HepG2	387	45.7616	45.5923	45.6769	27.5841	1.65898	1.65285	1.65592	3.34197e-05	3.30522e-05	3.32359e-05
antisense_DNA	TBRG4-HepG2	617	47.4102	31.5953	39.5028	22.635	2.09455	1.39586	1.74521	5.05696e-05	1.52023e-05	3.17365e-05
antisense_DNA	NONO-K562	405	55.3814	43.5228	49.4521	31.8465	1.73901	1.36664	1.55283	4.4209e-05	1.9613e-05	3.1397e-05
antisense_DNA	DDX6-HepG2	589	29.8261	37.9454	33.8858	17.942	1.66236	2.11489	1.88863	2.18696e-05	4.10032e-05	3.10847e-05
antisense_DNA	LIN28B-K562	325	46.0689	44.8822	45.4756	28.5236	1.61512	1.57351	1.59431	3.1863e-05	2.93524e-05	3.06021e-05
antisense_DNA	RBM22-K562	331	29.9538	40.2868	35.1203	20.0028	1.49749	2.01406	1.75577	1.74494e-05	4.0694e-05	2.85215e-05
antisense_DNA	EIF3D-HepG2	625	60.7553	50.8434	55.7994	39.1713	1.55102	1.29798	1.4245	3.84711e-05	1.91306e-05	2.84829e-05
antisense_DNA	CPEB4-K562	700	27.8512	31.4112	29.6312	15.5687	1.78893	2.01759	1.90326	2.33699e-05	3.18081e-05	2.75118e-05
antisense_DNA	RBFOX2-HepG2	204	29.2474	51.4928	40.3701	25.2725	1.15728	2.0375	1.59739	6.16361e-06	5.28729e-05	2.72788e-05
antisense_DNA	SRSF1-K562	312	38.3473	39.0037	38.6755	24.4579	1.56789	1.59473	1.58131	2.48807e-05	2.62617e-05	2.55692e-05
antisense_DNA	HNRNPC-HepG2	203	77.2163	75.9098	76.563	60.8636	1.26868	1.24721	1.25794	2.65102e-05	2.41929e-05	2.53475e-05
antisense_DNA	NOLC1-K562	516	21.7675	35.3746	28.5711	15.5931	1.39597	2.26861	1.83229	1.0476e-05	4.18059e-05	2.4961e-05
antisense_DNA	IGF2BP1-K562	220	32.063	33.0758	32.5694	19.8135	1.61824	1.66936	1.6438	2.22654e-05	2.44526e-05	2.33534e-05
antisense_DNA	ILF3-HepG2	493	45.9578	37.6978	41.8278	28.6207	1.60575	1.31715	1.46145	3.14008e-05	1.49819e-05	2.28967e-05
antisense_DNA	HNRNPM-K562	224	33.9136	46.1776	40.0456	27.1009	1.25138	1.70391	1.47765	1.09719e-05	3.55036e-05	2.25578e-05
antisense_DNA	CPSF6-K562	258	31.5546	34.0339	32.7942	20.6324	1.52937	1.64954	1.58945	1.93411e-05	2.45745e-05	2.1924e-05
antisense_DNA	HLTF-K562	522	23.3977	28.7027	26.0502	14.5771	1.6051	1.96903	1.78706	1.59728e-05	2.80564e-05	2.18194e-05
antisense_DNA	GRWD1-K562	645	19.1177	18.4039	18.7608	8.55335	2.23511	2.15166	2.19339	2.21832e-05	2.03446e-05	2.1259e-05
antisense_DNA	AKAP1-HepG2	708	47.5001	53.4475	50.4738	37.8332	1.25551	1.41271	1.33411	1.55933e-05	2.66419e-05	2.09912e-05
antisense_DNA	PUS1-K562	668	31.9194	21.2736	26.5965	15.4108	2.07124	1.38044	1.72584	3.35312e-05	9.89484e-06	2.09393e-05
antisense_DNA	CSTF2T-K562	275	53.3432	46.1281	49.7357	37.7257	1.41398	1.22273	1.31835	2.66586e-05	1.33818e-05	1.98313e-05
antisense_DNA	RBM22-HepG2	494	37.4669	36.1585	36.8127	25.5654	1.46553	1.41435	1.43994	2.06601e-05	1.80843e-05	1.93638e-05
antisense_DNA	YWHAG-K562	367	19.1953	23.7245	21.4599	11.6653	1.6455	2.03376	1.83963	1.37922e-05	2.42975e-05	1.88722e-05
antisense_DNA	SRSF7-HepG2	209	34.7306	28.9513	31.8409	21.213	1.63723	1.36479	1.50101	2.47023e-05	1.29898e-05	1.86566e-05
antisense_DNA	STAU2-HepG2	593	47.2164	53.3351	50.2758	39.4952	1.1955	1.35042	1.27296	1.21635e-05	2.3116e-05	1.75054e-05
antisense_DNA	U2AF1-HepG2	282	47.8161	34.308	41.0621	31.8839	1.4997	1.07603	1.28786	2.79566e-05	3.62705e-06	1.49868e-05
antisense_DNA	FTO-K562	464	32.4276	35.4732	33.9504	25.1918	1.28723	1.40812	1.34767	1.18123e-05	1.75157e-05	1.46147e-05
antisense_DNA	APOBEC3C-K562	374x4000fix	14.1396	20.9725	17.556	10.0314	1.40954	2.09069	1.75011	7.00225e-06	2.23143e-05	1.41756e-05
antisense_DNA	FAM120A-K562	279	44.0158	36.7638	40.3898	31.7424	1.38666	1.15819	1.27242	2.07583e-05	7.78921e-06	1.40386e-05
antisense_DNA	SRSF9-HepG2	216	14.9955	33.7166	24.3561	16.5452	0.906339	2.03785	1.47209	-2.12752e-06	3.46285e-05	1.35875e-05
antisense_DNA	U2AF1-K562	244	22.8468	16.5057	19.6763	12.2045	1.872	1.35243	1.61222	2.06668e-05	7.18918e-06	1.35578e-05
antisense_DNA	NCBP2-K562	566	16.7754	13.9659	15.3706	8.45295	1.98456	1.65219	1.81837	1.65878e-05	1.01165e-05	1.32594e-05
antisense_DNA	NPM1-K562	354	28.1762	26.1528	27.1645	20.0273	1.40689	1.30586	1.35638	1.38771e-05	1.00689e-05	1.19458e-05
antisense_DNA	RBM15-HepG2	552	35.033	39.9525	37.4927	30.3644	1.15375	1.31577	1.23476	7.22847e-06	1.58173e-05	1.14064e-05
antisense_DNA	XRCC6-HepG2	311	44.6195	21.7869	33.2032	26.6059	1.67705	0.818875	1.24796	3.32828e-05	-6.28085e-06	1.06109e-05
antisense_DNA	AGGF1-HepG2	543	39.0022	44.3771	41.6896	35.7272	1.09167	1.24211	1.16689	4.935e-06	1.38808e-05	9.28281e-06
antisense_DNA	PABPN1-HepG2	750	22.0079	22.8431	22.4255	16.8617	1.3052	1.35474	1.32997	8.45709e-06	1.00056e-05	9.22571e-06
antisense_DNA	EIF3G-K562	646	16.7407	21.8648	19.3028	14.0751	1.18939	1.55344	1.37141	4.18885e-06	1.38944e-05	8.7956e-06
antisense_DNA	DDX55-HepG2	595	50.4972	39.6826	45.0899	39.4845	1.27891	1.00502	1.14196	1.79222e-05	2.86433e-07	8.63542e-06
antisense_DNA	SSB-HepG2	730	15.8182	10.393	13.1056	8.33699	1.89735	1.24661	1.57198	1.46158e-05	3.30513e-06	8.55254e-06
antisense_DNA	EFTUD2-K562	582	40.1358	39.697	39.9164	34.5724	1.16092	1.14823	1.15457	8.63995e-06	7.91595e-06	8.27707e-06
antisense_DNA	UPF1-K562	465	49.4274	48.2846	48.856	43.7891	1.12876	1.10266	1.11571	8.6369e-06	6.80766e-06	7.71746e-06
antisense_DNA	HNRNPK-HepG2	206	41.932	37.618	39.775	35.3894	1.18487	1.06297	1.12392	1.02622e-05	3.31438e-06	6.70388e-06
antisense_DNA	SRSF1-HepG2	301	22.0637	28.7105	25.3871	21.4738	1.02747	1.337	1.18223	8.62571e-07	1.20296e-05	6.13138e-06
antisense_DNA	DDX52-HepG2	642	47.6487	43.016	45.3323	41.3641	1.15193	1.03993	1.09593	9.72313e-06	2.43008e-06	5.99119e-06
antisense_DNA	RBM5-HepG2	501	65.4791	51.9292	58.7042	55.0965	1.18844	0.942514	1.06548	1.63092e-05	-4.43546e-06	5.37158e-06
antisense_DNA	SUB1-HepG2	632x	12.2026	11.1875	11.6951	8.5459	1.42789	1.3091	1.3685	6.27079e-06	4.34721e-06	5.29312e-06
antisense_DNA	EIF3H-HepG2	545	21.0765	30.795	25.9357	22.5482	0.93473	1.36574	1.15023	-2.05241e-06	1.38479e-05	5.23713e-06
antisense_DNA	DROSHA-HepG2	575	48.3855	69.9121	59.1488	55.7565	0.8678	1.25388	1.06084	-9.89802e-06	2.28194e-05	5.03997e-06
antisense_DNA	PCBP2-HepG2	345	51.4139	45.0476	48.2308	44.9039	1.14498	1.0032	1.07409	1.0042e-05	2.07665e-07	4.9732e-06
antisense_DNA	ZRANB2-K562	548	37.6838	10.7773	24.2306	21.1379	1.78276	0.509856	1.14631	3.14326e-05	-1.04738e-05	4.77332e-06
antisense_DNA	TBRG4-K562	584	26.4595	26.5077	26.4836	23.7595	1.11364	1.11567	1.11466	4.10871e-06	4.18587e-06	4.14727e-06
antisense_DNA	FAM120A-HepG2	297	40.1258	29.5806	34.8532	32.2044	1.24597	0.918525	1.08225	1.27307e-05	-3.62684e-06	3.97436e-06
antisense_DNA	DGCR8-HepG2	383	59.117	56.9893	58.0531	55.4756	1.06564	1.02729	1.04646	5.42213e-06	2.21334e-06	3.80367e-06
antisense_DNA	GTF2F1-K562	342	31.2514	35.1848	33.2181	30.9896	1.00845	1.13537	1.07191	3.79343e-07	6.44474e-06	3.32801e-06
antisense_DNA	GPKOW-K562	450	36.8452	41.9499	39.3975	37.2409	0.989373	1.12645	1.05791	-5.67907e-07	7.20601e-06	3.19969e-06
antisense_DNA	PRPF8-K562	278	36.1453	39.8037	37.9745	36.1635	0.999496	1.10066	1.05008	-2.62914e-08	5.50753e-06	2.67703e-06
antisense_DNA	AKAP1-K562	697	13.2533	20.8612	17.0573	15.7193	0.843126	1.32711	1.08512	-3.26271e-06	8.5174e-06	2.01023e-06
antisense_DNA	MATR3-K562	716	33.5847	31.7923	32.6885	31.546	1.06463	1.00781	1.03622	3.03427e-06	3.56735e-07	1.67778e-06
antisense_DNA	SND1-HepG2	302	38.2833	16.3741	27.3287	26.2459	1.45864	0.623874	1.04126	2.08501e-05	-1.11454e-05	1.59403e-06
antisense_DNA	NKRF-HepG2	546	17.8994	36.3326	27.116	26.2639	0.681522	1.38337	1.03244	-9.90138e-06	1.70104e-05	1.24908e-06
antisense_DNA	DGCR8-K562	341	43.5561	36.4228	39.9894	39.1392	1.11285	0.930596	1.02172	6.71909e-06	-3.7797e-06	1.23991e-06
antisense_DNA	LSM11-K562	444	41.0504	34.1563	37.6034	36.9802	1.11007	0.923637	1.01685	6.18403e-06	-3.91439e-06	9.06555e-07
antisense_DNA	SF3B4-HepG2	228	5.94863	9.44701	7.69782	7.37188	0.806935	1.28149	1.04421	-1.84095e-06	3.38038e-06	4.80478e-07
antisense_DNA	TARDBP-K562	340	38.2516	39.4106	38.8311	39.3082	0.973119	1.00261	0.987862	-1.50375e-06	1.47964e-07	-6.84123e-07
antisense_DNA	SSB-K562	738	5.17199	3.32222	4.24711	5.18548	0.997399	0.640677	0.819038	-1.94378e-08	-2.13396e-06	-1.22316e-06
antisense_DNA	G3BP1-HepG2	712	17.0535	10.2528	13.6532	14.53	1.17367	0.705628	0.939651	3.93992e-06	-5.15737e-06	-1.22609e-06
antisense_DNA	AKAP8L-K562	425	36.2096	34.9806	35.5951	36.5091	0.991796	0.958134	0.974965	-4.3035e-07	-2.15832e-06	-1.30198e-06
antisense_DNA	SERBP1-K562	693	0.36829	0.24879	0.30854	16.2197	0.0227064	0.0153388	0.0190226	-2.01114e-06	-1.49939e-06	-1.76366e-06
antisense_DNA	EXOSC5-K562	491	22.8154	23.2852	23.0503	24.5483	0.929408	0.948544	0.938976	-2.40967e-06	-1.77464e-06	-2.09389e-06
antisense_DNA	UCHL5-HepG2	629	27.3621	28.9157	28.1389	29.668	0.922278	0.974645	0.948462	-3.19386e-06	-1.07137e-06	-2.14809e-06
antisense_DNA	NIP7-HepG2	703	1.33732	1.32136	1.32934	4.27549	0.312788	0.309055	0.310921	-2.24234e-06	-2.23847e-06	-2.24044e-06
antisense_DNA	FXR1-K562	315	42.5244	36.7903	39.6574	41.5341	1.02384	0.885785	0.954814	1.44557e-06	-6.43723e-06	-2.64548e-06
antisense_DNA	EXOSC5-HepG2	722reseq2	5.63955	5.64765	5.6436	9.89963	0.569673	0.570491	0.570082	-4.57815e-06	-4.57303e-06	-4.5756e-06
antisense_DNA	ZNF622-K562	570	21.4976	21.105	21.3013	24.9958	0.860047	0.844341	0.852194	-4.67598e-06	-5.15177e-06	-4.91518e-06
antisense_DNA	EIF4G2-K562	260	12.3812	20.7388	16.56	20.3727	0.607733	1.01797	0.81285	-8.89576e-06	5.32786e-07	-4.95043e-06
antisense_DNA	SDAD1-K562	740	0.84076	2.14943	1.4951	14.849	0.0566205	0.144752	0.100686	-3.48287e-06	-5.99335e-06	-4.95185e-06
antisense_DNA	ABCF1-K562	734	3.03467	1.45597	2.24532	10.8594	0.27945	0.134074	0.206762	-5.58178e-06	-4.22071e-06	-5.10576e-06
antisense_DNA	TRA2A-K562	240	10.7519	11.9675	11.3597	15.6581	0.686665	0.764302	0.725484	-5.83097e-06	-4.64082e-06	-5.25937e-06
antisense_DNA	ZNF800-K562	737	4.94482	3.25082	4.09782	10.2216	0.483761	0.318034	0.400897	-5.18036e-06	-5.37279e-06	-5.40378e-06
antisense_DNA	DDX6-K562	577	20.4229	31.4234	25.9231	30.0965	0.67858	1.04409	0.861335	-1.14247e-05	1.95601e-06	-5.58263e-06
antisense_DNA	GTF2F1-HepG2	384	31.8351	39.7154	35.7752	39.9546	0.796781	0.994012	0.895397	-1.04338e-05	-3.44105e-07	-5.70261e-06
antisense_DNA	XPO5-HepG2	655	32.9457	34.3409	33.6433	37.8969	0.869353	0.906167	0.88776	-6.65461e-06	-4.88159e-06	-5.77853e-06
antisense_DNA	AARS-K562	624	42.4265	29.269	35.8478	40.135	1.05709	0.729263	0.893179	3.39855e-06	-1.33317e-05	-5.84243e-06
antisense_DNA	PUM1-K562	690	8.53937	4.80513	6.67225	13.001	0.656823	0.369596	0.513209	-5.17848e-06	-6.90006e-06	-6.42124e-06
antisense_DNA	IGF2BP2-K562	226	12.2428	13.4539	12.8483	18.4438	0.663787	0.729455	0.696621	-7.23801e-06	-6.123e-06	-6.7011e-06
antisense_DNA	AQR-K562	670	32.963	31.3468	32.1549	37.376	0.881931	0.838689	0.86031	-5.97494e-06	-7.95557e-06	-6.97991e-06
antisense_DNA	RPS11-K562	614	2.66478	2.53791	2.60135	16.9476	0.157236	0.14975	0.153493	-7.11228e-06	-6.95227e-06	-7.03339e-06
antisense_DNA	FTO-HepG2	723reseq1	3.11777	2.35321	2.73549	17.1723	0.181558	0.137035	0.159297	-7.67438e-06	-6.74754e-06	-7.24962e-06
antisense_DNA	YBX3-K562	551	14.1358	12.5877	13.3617	19.6515	0.719323	0.640545	0.679934	-6.71857e-06	-8.08919e-06	-7.43624e-06
antisense_DNA	UTP18-K562	686	6.48542	7.80724	7.14633	14.9846	0.432805	0.521016	0.47691	-7.83577e-06	-7.34349e-06	-7.63378e-06
antisense_DNA	BCLAF1-HepG2	643	34.4754	39.3654	36.9204	42.6337	0.808641	0.92334	0.86599	-1.05643e-05	-4.52962e-06	-7.66382e-06
antisense_DNA	TRA2A-HepG2	218	23.4106	31.7389	27.5748	33.5031	0.698761	0.947343	0.823052	-1.21063e-05	-2.47693e-06	-7.74697e-06
antisense_DNA	FASTKD2-HepG2	649	26.8612	25.0264	25.9438	32.298	0.83167	0.774859	0.803265	-7.14287e-06	-9.20955e-06	-8.19961e-06
antisense_DNA	SBDS-K562	352	6.84788	8.19072	7.5193	16.4373	0.416605	0.4983	0.457452	-8.65056e-06	-8.23097e-06	-8.48408e-06
antisense_DNA	PCBP1-K562	719	5.47368	3.29715	4.38542	16.9344	0.323228	0.194701	0.258964	-8.91869e-06	-7.78347e-06	-8.54794e-06
antisense_DNA	PTBP1-K562	368	20.6444	24.3077	22.4761	29.3352	0.703742	0.828621	0.766181	-1.04643e-05	-6.59266e-06	-8.63624e-06
antisense_DNA	FMR1-K562	236	10.1212	15.9767	13.049	20.6908	0.489165	0.772166	0.630665	-1.04411e-05	-5.95961e-06	-8.67827e-06
antisense_DNA	LARP7-K562	243	3.70264	1.62219	2.66242	26.8398	0.137953	0.0604397	0.0991965	-1.05812e-05	-6.56722e-06	-8.87534e-06
antisense_DNA	FXR2-K562	237	10.3242	11.5927	10.9585	19.6699	0.524874	0.589362	0.557118	-9.60109e-06	-8.84262e-06	-9.24835e-06
antisense_DNA	SLTM-K562	256	21.9463	24.3244	23.1354	30.6165	0.716812	0.794489	0.755651	-1.05415e-05	-8.0733e-06	-9.35152e-06
antisense_DNA	FXR2-HepG2	713	9.87463	8.19188	9.03326	18.9278	0.521701	0.432797	0.477249	-9.26937e-06	-9.89774e-06	-9.64016e-06
antisense_DNA	GNL3-K562	358	13.5549	26.5868	20.0709	28.0074	0.483977	0.949277	0.716627	-1.41919e-05	-1.99663e-06	-9.64818e-06
antisense_DNA	MTPAP-K562	470	18.4811	25.029	21.7551	29.6364	0.623594	0.844536	0.734065	-1.25916e-05	-6.10132e-06	-9.70321e-06
antisense_DNA	XRN2-K562	245	20.1409	20.8287	20.4848	28.6113	0.703951	0.72799	0.71597	-1.02004e-05	-9.53976e-06	-9.87426e-06
antisense_DNA	RBM15-K562	514	26.3737	23.4774	24.9256	32.8122	0.803779	0.71551	0.759644	-8.31114e-06	-1.13386e-05	-9.88558e-06
antisense_DNA	SND1-K562	316	37.3501	41.0129	39.1815	46.7386	0.799128	0.877496	0.838312	-1.20828e-05	-7.73236e-06	-9.96935e-06
antisense_DNA	PUM2-K562	441	51.0805	37.6142	44.3473	51.8625	0.984921	0.725267	0.855094	-1.11968e-06	-1.7431e-05	-1.00156e-05
antisense_DNA	HNRNPK-K562	326	42.0917	37.3043	39.698	47.3782	0.888418	0.787373	0.837895	-7.18461e-06	-1.28656e-05	-1.01293e-05
antisense_DNA	SMNDC1-K562	445	14.8832	18.8333	16.8583	25.6914	0.579305	0.733057	0.656181	-1.17221e-05	-8.43736e-06	-1.0247e-05
antisense_DNA	SUPV3L1-HepG2	650	39.9622	33.0312	36.4967	44.4535	0.898966	0.743049	0.821007	-6.14067e-06	-1.41529e-05	-1.03845e-05
antisense_DNA	SLTM-HepG2	227	45.799	43.7962	44.7976	52.9816	0.864432	0.826629	0.845531	-9.62584e-06	-1.20303e-05	-1.08442e-05
antisense_DNA	SDAD1-HepG2	744	4.1233	3.76726	3.94528	26.6071	0.15497	0.141589	0.148279	-1.10914e-05	-1.06245e-05	-1.08638e-05
antisense_DNA	AGGF1-K562	537	30.5758	39.5426	35.0592	43.6688	0.700174	0.905512	0.802843	-1.57225e-05	-5.66231e-06	-1.11071e-05
antisense_DNA	METAP2-K562	509	19.921	16.8468	18.3839	28.1159	0.708532	0.59919	0.653861	-9.90263e-06	-1.24483e-05	-1.12683e-05
antisense_DNA	PABPC4-K562	406	25.7362	22.1642	23.9502	33.2465	0.774103	0.666664	0.720384	-9.50701e-06	-1.29654e-05	-1.13323e-05
antisense_DNA	SF3B1-K562	506	30.5115	45.5237	38.0176	46.7859	0.652153	0.973023	0.812588	-1.8817e-05	-1.79609e-06	-1.13826e-05
antisense_DNA	LARP7-HepG2	298	15.9017	7.2293	11.5655	23.0592	0.689601	0.31351	0.501555	-8.52594e-06	-1.20976e-05	-1.15137e-05
antisense_DNA	LARP4-K562	461	37.5582	37.7769	37.6676	46.572	0.806455	0.81115	0.808803	-1.16556e-05	-1.14071e-05	-1.15316e-05
antisense_DNA	PHF6-K562	680	4.07041	5.76448	4.91744	25.1767	0.161673	0.228961	0.195317	-1.07005e-05	-1.22601e-05	-1.1586e-05
antisense_DNA	NOLC1-HepG2	553	5.31225	5.89391	5.60308	23.9819	0.221511	0.245765	0.233638	-1.15517e-05	-1.19331e-05	-1.17533e-05
antisense_DNA	TROVE2-K562	447	42.2903	24.6242	33.4572	42.6832	0.990794	0.576905	0.783849	-5.64291e-07	-1.95416e-05	-1.17553e-05
antisense_DNA	U2AF2-HepG2	272	74.0168	60.5861	67.3014	76.2787	0.970347	0.794273	0.88231	-3.21437e-06	-2.01324e-05	-1.21575e-05
antisense_DNA	GRWD1-HepG2	628	30.6777	33.6413	32.1595	42.0807	0.72902	0.799447	0.764234	-1.39881e-05	-1.08636e-05	-1.24751e-05
antisense_DNA	DDX55-K562	550	19.2425	22.9089	21.0757	32.0526	0.600342	0.714728	0.657535	-1.41652e-05	-1.11001e-05	-1.27478e-05
antisense_DNA	DDX42-K562	241	19.1114	22.7682	20.9398	31.9774	0.597654	0.71201	0.654832	-1.41925e-05	-1.11571e-05	-1.27901e-05
antisense_DNA	PRPF4-HepG2	752	17.5455	16.5571	17.0513	28.9745	0.605547	0.571436	0.588492	-1.26974e-05	-1.33671e-05	-1.30426e-05
antisense_DNA	DDX3X-K562	350	24.2568	16.8803	20.5686	32.0063	0.757877	0.527407	0.642642	-9.70186e-06	-1.55807e-05	-1.3121e-05
antisense_DNA	CSTF2T-HepG2	292	33.4965	32.9258	33.2112	43.7002	0.766507	0.753449	0.759978	-1.28502e-05	-1.34475e-05	-1.31506e-05
antisense_DNA	GRSF1-HepG2	596	16.2362	11.2096	13.7229	26.8367	0.604997	0.417694	0.511346	-1.17712e-05	-1.41182e-05	-1.32786e-05
antisense_DNA	DHX30-HepG2	654	37.4357	44.1258	40.7807	51.2434	0.730547	0.861101	0.795824	-1.69566e-05	-9.51993e-06	-1.34364e-05
antisense_DNA	DKC1-HepG2	544	2.4245	8.45669	5.4406	31.0642	0.0780481	0.272233	0.175141	-8.92093e-06	-1.58739e-05	-1.36745e-05
antisense_DNA	PCBP1-HepG2	692	7.25676	6.34388	6.80032	27.8866	0.260224	0.227488	0.243856	-1.40939e-05	-1.35514e-05	-1.38448e-05
antisense_DNA	CDC40-HepG2	556	61.4446	45.2317	53.3382	64.2956	0.955659	0.703496	0.829578	-4.02045e-06	-2.29499e-05	-1.43774e-05
antisense_DNA	ZNF800-HepG2	743	10.2326	17.4139	13.8232	28.5172	0.358822	0.610645	0.484734	-1.51305e-05	-1.23916e-05	-1.44416e-05
antisense_DNA	RPS3-K562	530	4.81013	6.66153	5.73583	33.83	0.142185	0.196912	0.169549	-1.35364e-05	-1.56171e-05	-1.4685e-05
antisense_DNA	PTBP1-HepG2	696	31.422	28.9425	30.1822	42.5917	0.737749	0.679533	0.708641	-1.37879e-05	-1.61321e-05	-1.49968e-05
antisense_DNA	NIPBL-K562	565	16.6117	22.592	19.6018	33.8659	0.490513	0.667103	0.578808	-1.70708e-05	-1.31942e-05	-1.54628e-05
antisense_DNA	SMNDC1-HepG2	344	28.3817	19.9972	24.1895	37.6989	0.752852	0.530447	0.64165	-1.1624e-05	-1.82919e-05	-1.54847e-05
antisense_DNA	DDX21-K562	284x4000fix	9.52912	9.41307	9.4711	29.8764	0.318951	0.315067	0.317009	-1.57096e-05	-1.56847e-05	-1.56974e-05
antisense_DNA	DDX59-HepG2	603	43.1505	37.2857	40.2181	52.915	0.815469	0.704634	0.760051	-1.26991e-05	-1.88313e-05	-1.59196e-05
antisense_DNA	RPS3-HepG2	540	7.57579	9.60657	8.59118	31.4502	0.240882	0.305453	0.273168	-1.55576e-05	-1.64366e-05	-1.60839e-05
antisense_DNA	UTP18-HepG2	621	6.746	5.93375	6.33988	37.2771	0.180969	0.159179	0.170074	-1.66369e-05	-1.5732e-05	-1.62032e-05
antisense_DNA	SF3B4-K562	507	16.6967	9.36606	13.0314	30.9142	0.540098	0.30297	0.421534	-1.48385e-05	-1.61354e-05	-1.62407e-05
antisense_DNA	NOL12-HepG2	539	13.241	3.36775	8.30436	32.4431	0.408129	0.103805	0.255967	-1.71193e-05	-1.1006e-05	-1.63261e-05
antisense_DNA	AQR-HepG2	762	10.8417	7.30755	9.07465	32.0856	0.337901	0.227752	0.282826	-1.69709e-05	-1.55977e-05	-1.65341e-05
antisense_DNA	AATF-K562	511	7.45867	4.35533	5.907	41.8244	0.178333	0.104134	0.141233	-1.85524e-05	-1.42136e-05	-1.66805e-05
antisense_DNA	NSUN2-K562	452	10.3746	6.92781	8.6512	33.0451	0.313953	0.209647	0.2618	-1.73399e-05	-1.5615e-05	-1.67268e-05
antisense_DNA	DROSHA-K562	481	37.2122	33.4819	35.3471	49.1579	0.756992	0.68111	0.719051	-1.49463e-05	-1.85504e-05	-1.68193e-05
antisense_DNA	WDR3-K562	685	18.2453	11.9888	15.1171	33.0126	0.552678	0.363158	0.457918	-1.56087e-05	-1.75196e-05	-1.70345e-05
antisense_DNA	UCHL5-K562	610	23.1699	22.1425	22.6562	38.1898	0.606703	0.579803	0.593253	-1.6704e-05	-1.74121e-05	-1.70665e-05
antisense_DNA	PPIG-HepG2	495	12.5626	8.94354	10.7531	33.4361	0.37572	0.267481	0.321601	-1.77418e-05	-1.7015e-05	-1.75991e-05
antisense_DNA	DDX52-K562	681	18.657	16.6964	17.6767	35.2674	0.529016	0.473423	0.501219	-1.71386e-05	-1.8012e-05	-1.76146e-05
antisense_DNA	UTP3-K562	475	7.71749	11.9988	9.85817	34.8259	0.221602	0.344538	0.28307	-1.67775e-05	-1.84454e-05	-1.79494e-05
antisense_DNA	WDR43-K562	517	7.21317	12.6567	9.93493	39.0959	0.184499	0.323734	0.254117	-1.7588e-05	-2.05939e-05	-1.96358e-05
antisense_DNA	DDX51-K562	586	11.4159	11.5069	11.4614	38.0059	0.300372	0.302767	0.30157	-1.98086e-05	-1.98347e-05	-1.98218e-05
antisense_DNA	XRN2-HepG2	235x4000	37.0532	9.85711	23.4551	42.395	0.873998	0.232506	0.553252	-7.1994e-06	-2.07459e-05	-2.00305e-05
antisense_DNA	DDX3X-HepG2	492	20.1184	18.6062	19.3623	40.7185	0.494086	0.456948	0.475517	-2.04638e-05	-2.10232e-05	-2.07648e-05
antisense_DNA	XRCC6-K562	480	20.798	19.4028	20.1004	41.8305	0.497196	0.463843	0.48052	-2.09667e-05	-2.15039e-05	-2.12528e-05
antisense_DNA	PRPF8-HepG2	291	18.2836	10.1242	14.2039	40.5534	0.450853	0.249651	0.350252	-2.10128e-05	-2.02688e-05	-2.14981e-05
antisense_DNA	FASTKD2-K562	460	20.7474	28.6498	24.6986	45.4567	0.45642	0.630266	0.543343	-2.3477e-05	-1.90799e-05	-2.17364e-05
antisense_DNA	BUD13-K562	508	24.2408	20.8516	22.5462	44.1357	0.549235	0.472444	0.510839	-2.09563e-05	-2.2557e-05	-2.18486e-05
antisense_DNA	DDX24-K562	483	8.11663	8.66027	8.38845	51.2962	0.158231	0.168829	0.16353	-2.15894e-05	-2.22254e-05	-2.19138e-05
antisense_DNA	EFTUD2-HepG2	631	28.3932	26.8736	27.6334	48.4062	0.586562	0.555169	0.570865	-2.18527e-05	-2.28158e-05	-2.23493e-05
antisense_DNA	DHX30-K562	682	20.915	20.9405	20.9277	45.1987	0.462734	0.463298	0.463016	-2.32521e-05	-2.32437e-05	-2.32479e-05
antisense_DNA	BUD13-HepG2	497	16.0345	9.12486	12.5797	47.4592	0.337859	0.192268	0.265063	-2.51021e-05	-2.17063e-05	-2.40975e-05
antisense_DNA	WDR43-HepG2	602	13.24	11.5559	12.3979	51.5482	0.256847	0.224177	0.240512	-2.59639e-05	-2.49295e-05	-2.5488e-05
antisense_DNA	FKBP4-HepG2	223	28.9909	25.1916	27.0912	52.6009	0.551149	0.478919	0.515034	-2.49173e-05	-2.67572e-05	-2.59334e-05
antisense_DNA	SF3A3-HepG2	393	18.9479	14.9293	16.9386	49.7209	0.381086	0.300262	0.340674	-2.63719e-05	-2.59129e-05	-2.63147e-05
antisense_DNA	WRN-K562	416	25.8328	18.5611	22.1969	50.7147	0.509374	0.365991	0.437682	-2.51405e-05	-2.69159e-05	-2.64597e-05
antisense_DNA	GEMIN5-K562	677	12.3352	16.3263	14.3308	59.4831	0.207373	0.27447	0.240922	-2.79972e-05	-3.04532e-05	-2.94263e-05
antisense_DNA	TROVE2-HepG2	503	52.1995	29.4906	40.8451	70.1524	0.744088	0.420379	0.582234	-2.22608e-05	-3.68702e-05	-3.18726e-05
antisense_Dong-R4	SFPQ-HepG2	437	54.0155	55.1517	54.5836	14.3911	3.75339	3.83235	3.79287	0.000103072	0.000106897	0.00010498
antisense_Dong-R4	KHSRP-K562	439	48.8079	44.5627	46.6853	10.6358	4.58902	4.18988	4.38945	0.000107289	9.21071e-05	9.96283e-05
antisense_Dong-R4	TIA1-HepG2	215	21.7787	30.6223	26.2005	2.08315	10.4547	14.7	12.5773	7.37444e-05	0.000118745	9.5704e-05
antisense_Dong-R4	HNRNPA1-HepG2	283	20.0438	25.3472	22.6955	2.66363	7.52499	9.51602	8.5205	5.83613e-05	8.23874e-05	7.01503e-05
antisense_Dong-R4	FUBP3-HepG2	571	41.1534	27.9374	34.5454	8.46105	4.86386	3.30189	4.08287	9.39161e-05	4.81444e-05	7.01128e-05
antisense_Dong-R4	HNRNPC-K562	699	14.9567	15.3063	15.1315	1.15705	12.9266	13.2288	13.0777	5.52245e-05	5.70255e-05	5.61234e-05
antisense_Dong-R4	QKI-HepG2	478	26.5466	20.5079	23.5272	6.16226	4.30794	3.32798	3.81796	5.59336e-05	3.55739e-05	4.54735e-05
antisense_Dong-R4	HNRNPL-HepG2	678	20.9018	26.7416	23.8217	6.37503	3.2787	4.19474	3.73672	3.58074e-05	5.53171e-05	4.53034e-05
antisense_Dong-R4	SUGP2-HepG2	652	27.6948	31.2362	29.4655	10.2409	2.70432	3.05013	2.87723	3.97495e-05	5.0255e-05	4.49254e-05
antisense_Dong-R4	HNRNPU-HepG2	281	21.7768	18.5778	20.1773	5.26308	4.13765	3.52984	3.83374	4.46164e-05	3.38042e-05	3.91188e-05
antisense_Dong-R4	TIAL1-HepG2	753	19.897	18.4768	19.1869	5.22981	3.80453	3.53298	3.66875	3.83557e-05	3.36442e-05	3.5981e-05
antisense_Dong-R4	KHSRP-HepG2	755	28.2721	20.3244	24.2982	8.88119	3.18337	2.28847	2.73592	4.72302e-05	2.42751e-05	3.52817e-05
antisense_Dong-R4	HNRNPL-K562	560	20.0799	18.3541	19.217	5.64616	3.55638	3.25072	3.40355	3.67543e-05	3.12159e-05	3.39572e-05
antisense_Dong-R4	CSTF2-HepG2	572	22.1774	21.4065	21.792	7.69911	2.88052	2.78039	2.83046	3.38501e-05	3.15808e-05	3.27105e-05
antisense_Dong-R4	KHDRBS1-K562	353	17.8738	19.6998	18.7868	5.68153	3.14595	3.46734	3.30664	2.95543e-05	3.5338e-05	3.24141e-05
antisense_Dong-R4	SAFB-K562	746	19.0838	17.1087	18.0962	5.27057	3.62083	3.24607	3.43345	3.54257e-05	2.90624e-05	3.22052e-05
antisense_Dong-R4	ZC3H11A-HepG2	641	21.7342	25.5046	23.6194	9.4224	2.30666	2.70681	2.50673	2.62072e-05	3.66397e-05	3.13148e-05
antisense_Dong-R4	MATR3-HepG2	695	24.9481	24.2277	24.5879	10.2332	2.43795	2.36755	2.40275	3.20749e-05	3.01245e-05	3.10959e-05
antisense_Dong-R4	HNRNPU-K562	249	13.2291	19.2701	16.2496	4.42188	2.99174	4.3579	3.67482	2.0915e-05	4.09226e-05	3.05115e-05
antisense_Dong-R4	TIA1-K562	285	14.7044	12.0664	13.3854	3.05491	4.81337	3.94984	4.38161	3.33356e-05	2.39131e-05	2.85305e-05
antisense_Dong-R4	QKI-K562	466	19.7966	11.8036	15.8001	4.68434	4.22612	2.5198	3.37296	4.11637e-05	1.57378e-05	2.77136e-05
antisense_Dong-R4	SAFB-HepG2	745	18.8816	19.9667	19.4241	7.38978	2.5551	2.70193	2.62851	2.55539e-05	2.8632e-05	2.7082e-05
antisense_Dong-R4	HNRNPC-HepG2	203	29.3494	21.8881	25.6187	12.5648	2.33584	1.74201	2.03893	3.59219e-05	1.7527e-05	2.63312e-05
antisense_Dong-R4	FUS-HepG2	694	20.9518	14.7688	17.8603	6.55976	3.19398	2.25143	2.7227	3.51017e-05	1.72919e-05	2.58088e-05
antisense_Dong-R4	HNRNPA1-K562	247	13.6562	13.2572	13.4567	3.90894	3.49359	3.39151	3.44255	2.46455e-05	2.33582e-05	2.39997e-05
antisense_Dong-R4	HNRNPUL1-K562	289	15.1225	14.3927	14.7576	4.85184	3.11685	2.96645	3.04165	2.48021e-05	2.25784e-05	2.36838e-05
antisense_Dong-R4	HNRNPUL1-HepG2	321	28.7794	21.6243	25.2018	13.4895	2.13347	1.60305	1.86826	3.14616e-05	1.47222e-05	2.27243e-05
antisense_Dong-R4	SAFB2-K562	267	15.3226	14.6989	15.0107	5.35059	2.86372	2.74715	2.80544	2.3258e-05	2.14299e-05	2.23393e-05
antisense_Dong-R4	TAF15-HepG2	388	22.3104	18.4147	20.3625	9.72132	2.29499	1.89426	2.09462	2.67388e-05	1.69715e-05	2.17205e-05
antisense_Dong-R4	RBFOX2-K562	676	12.4957	17.3979	14.9468	6.12716	2.03939	2.83948	2.43944	1.28473e-05	2.61948e-05	1.92298e-05
antisense_Dong-R4	HNRNPM-HepG2	222	18.1413	20.8639	19.5026	10.0536	1.80446	2.07527	1.93986	1.54486e-05	2.19759e-05	1.86436e-05
antisense_Dong-R4	MATR3-K562	716	16.4192	13.0803	14.7497	6.36222	2.58073	2.05593	2.31833	2.24578e-05	1.36007e-05	1.78927e-05
antisense_Dong-R4	NONO-K562	405	19.3253	11.2837	15.3045	7.24652	2.66684	1.55712	2.11198	2.73479e-05	7.20894e-06	1.65074e-05
antisense_Dong-R4	BCCIP-HepG2	230	3.97181	3.9061	3.93895	0.24865	15.9735	15.7092	15.8414	1.58778e-05	1.55211e-05	1.56992e-05
antisense_Dong-R4	FUS-K562	689	8.56131	7.47022	8.01577	2.06705	4.1418	3.61395	3.87788	1.75529e-05	1.38466e-05	1.5673e-05
antisense_Dong-R4	U2AF2-K562	242	7.00892	12.8055	9.90722	3.58171	1.95686	3.57525	2.76606	6.78846e-06	2.35371e-05	1.45421e-05
antisense_Dong-R4	IGF2BP1-K562	220	13.5896	9.40688	11.4983	4.95338	2.74351	1.89908	2.32129	1.97868e-05	8.70421e-06	1.39696e-05
antisense_Dong-R4	CPEB4-K562	700	10.5913	5.10432	7.84782	2.32581	4.55382	2.19464	3.37423	2.3164e-05	5.78825e-06	1.37694e-05
antisense_Dong-R4	ZC3H11A-K562	684	8.93644	10.4636	9.70004	3.87314	2.30729	2.70159	2.50444	1.07791e-05	1.50029e-05	1.28476e-05
antisense_Dong-R4	EIF3D-HepG2	625	16.797	13.2635	15.0303	8.58607	1.95631	1.54477	1.75054	1.62619e-05	8.32142e-06	1.21415e-05
antisense_Dong-R4	SUPV3L1-K562	663	20.558	6.34863	13.4533	7.45355	2.75815	0.851759	1.80496	3.00908e-05	-1.4696e-06	1.14617e-05
antisense_Dong-R4	POLR2G-HepG2	484	11.4652	7.18509	9.32517	3.98579	2.87653	1.80268	2.3396	1.74768e-05	6.10833e-06	1.14351e-05
antisense_Dong-R4	HLTF-HepG2	651	18.3751	17.1555	17.7653	11.4294	1.6077	1.501	1.55435	1.2587e-05	1.00517e-05	1.13043e-05
antisense_Dong-R4	ZC3H8-K562	683	3.45087	4.69398	4.07242	0.59516	5.79822	7.88692	6.84257	8.75006e-06	1.39855e-05	1.12991e-05
antisense_Dong-R4	TBRG4-HepG2	617	10.9408	11.6404	11.2906	5.9246	1.84667	1.96476	1.90572	9.68186e-06	1.13418e-05	1.0504e-05
antisense_Dong-R4	PPIL4-K562	414	8.56316	7.90556	8.23436	3.46141	2.47389	2.28391	2.3789	1.11902e-05	9.41952e-06	1.02954e-05
antisense_Dong-R4	RBFOX2-HepG2	204	4.96319	12.1678	8.5655	3.80037	1.30598	3.20174	2.25386	1.91146e-06	2.0428e-05	1.00422e-05
antisense_Dong-R4	TAF15-K562	339	18.9684	13.4382	16.2033	10.8186	1.75332	1.24214	1.49773	1.53661e-05	4.20383e-06	9.44291e-06
antisense_Dong-R4	ILF3-K562	338	14.8727	12.6615	13.7671	8.59352	1.73069	1.47338	1.60203	1.17695e-05	7.07938e-06	9.36033e-06
antisense_Dong-R4	NCBP2-HepG2	477	7.09714	8.2797	7.68842	3.52732	2.01205	2.34731	2.17968	7.15862e-06	1.01923e-05	8.64267e-06
antisense_Dong-R4	EXOSC5-K562	491	8.91637	8.09556	8.50596	4.24292	2.10147	1.90802	2.00474	9.55298e-06	7.54566e-06	8.53503e-06
antisense_Dong-R4	LIN28B-K562	325	9.05493	10.3229	9.68892	5.27067	1.71798	1.95856	1.83827	7.06934e-06	1.00111e-05	8.51026e-06
antisense_Dong-R4	CPSF6-K562	258	8.40212	8.50847	8.45529	4.21069	1.99543	2.02068	2.00805	8.37434e-06	8.63475e-06	8.50432e-06
antisense_Dong-R4	SUB1-HepG2	632x	4.7236	4.3777	4.55065	1.50201	3.14485	2.91456	3.02971	7.80809e-06	6.75604e-06	7.2773e-06
antisense_Dong-R4	RBM22-K562	331	9.13227	7.42125	8.27676	4.52443	2.01844	1.64026	1.82935	9.25315e-06	5.29822e-06	7.21179e-06
antisense_Dong-R4	U2AF2-HepG2	272	25.309	16.305	20.807	16.7124	1.51438	0.975626	1.245	1.51533e-05	-5.80458e-07	6.57816e-06
antisense_Dong-R4	SRSF7-HepG2	209	9.72456	6.07043	7.8975	4.65652	2.08838	1.30364	1.69601	1.03312e-05	2.32223e-06	6.01902e-06
antisense_Dong-R4	NOLC1-K562	516	5.83459	8.43623	7.13541	4.02053	1.4512	2.09829	1.77474	3.13461e-06	9.02013e-06	5.90534e-06
antisense_Dong-R4	HNRNPK-HepG2	206	9.38479	13.1461	11.2654	7.95576	1.17962	1.6524	1.41601	2.23663e-06	9.52515e-06	5.65336e-06
antisense_Dong-R4	DGCR8-HepG2	383	16.7791	13.5298	15.1545	11.8529	1.41561	1.14148	1.27854	8.41335e-06	2.58285e-06	5.37222e-06
antisense_Dong-R4	LSM11-HepG2	592	11.003	5.72904	8.36604	5.54168	1.98551	1.03381	1.50966	1.08876e-05	2.74814e-07	4.97128e-06
antisense_Dong-R4	RBM22-HepG2	494	8.05538	6.78667	7.42103	4.78228	1.68442	1.41913	1.55178	6.0597e-06	3.4273e-06	4.70434e-06
antisense_Dong-R4	SLBP-K562	262	1.51188	3.11145	2.31167	0.5681	2.66129	5.47694	4.06912	2.13497e-06	7.63355e-06	4.68046e-06
antisense_Dong-R4	DDX6-HepG2	589	5.69408	6.32423	6.00915	3.51601	1.61947	1.7987	1.70908	3.96037e-06	5.35632e-06	4.64642e-06
antisense_Dong-R4	NCBP2-K562	566	3.72786	3.19829	3.46307	1.39474	2.6728	2.29311	2.48295	5.28743e-06	3.82933e-06	4.54375e-06
antisense_Dong-R4	PUS1-K562	668	5.80352	4.77043	5.28697	2.94897	1.96798	1.61766	1.79282	5.6684e-06	3.31025e-06	4.45286e-06
antisense_Dong-R4	ILF3-HepG2	493	9.49058	3.28239	6.38648	4.03379	2.35277	0.813724	1.58325	1.17148e-05	-9.76144e-07	4.23351e-06
antisense_Dong-R4	AGGF1-HepG2	543	6.44857	9.33163	7.8901	5.46676	1.1796	1.70698	1.44329	1.53665e-06	7.19881e-06	4.17668e-06
antisense_Dong-R4	EWSR1-K562	440	8.25782	7.12477	7.6913	5.30791	1.55576	1.34229	1.44903	5.26532e-06	3.02589e-06	4.11548e-06
antisense_Dong-R4	YWHAG-K562	367	4.00914	5.68739	4.84826	2.71659	1.4758	2.09358	1.78469	2.25112e-06	6.0626e-06	4.05156e-06
antisense_Dong-R4	U2AF1-HepG2	282	10.1961	8.22965	9.21287	6.94245	1.46866	1.18541	1.32703	5.65369e-06	2.01944e-06	3.76074e-06
antisense_Dong-R4	YBX3-HepG2	729	3.3818	4.01547	3.69863	1.86846	1.80994	2.14908	1.97951	2.89461e-06	4.43193e-06	3.64369e-06
antisense_Dong-R4	XRCC6-HepG2	311	7.41756	3.71972	5.56864	3.54746	2.09095	1.04856	1.56975	7.89346e-06	2.54458e-07	3.62262e-06
antisense_Dong-R4	SRSF7-K562	376	6.15053	4.47886	5.3147	3.33515	1.84415	1.34293	1.59354	5.43066e-06	1.90521e-06	3.57273e-06
antisense_Dong-R4	EIF3G-K562	646	3.04377	4.32491	3.68434	1.89472	1.60645	2.28261	1.94453	2.08155e-06	5.1496e-06	3.53484e-06
antisense_Dong-R4	DROSHA-HepG2	575	11.9708	18.0796	15.0252	12.8274	0.93322	1.40945	1.17133	-1.19362e-06	8.95177e-06	3.42804e-06
antisense_Dong-R4	UPF1-K562	465	9.49697	12.1157	10.8063	8.72395	1.08861	1.38878	1.2387	1.16325e-06	5.74071e-06	3.33725e-06
antisense_Dong-R4	NKRF-HepG2	546	3.02053	9.64324	6.33188	4.45068	0.678667	2.16669	1.42268	-1.68915e-06	1.0757e-05	3.22046e-06
antisense_Dong-R4	SRSF1-K562	312	6.5849	7.02067	6.80279	4.91011	1.34109	1.42984	1.38546	2.78808e-06	3.62164e-06	3.19983e-06
antisense_Dong-R4	EIF3H-HepG2	545	2.55473	7.69874	5.12674	3.40167	0.751022	2.26322	1.50712	-1.0553e-06	9.07203e-06	3.03399e-06
antisense_Dong-R4	LIN28B-HepG2	387	7.68027	5.11523	6.39775	4.71523	1.62882	1.08483	1.35683	5.40559e-06	6.00892e-07	2.81652e-06
antisense_Dong-R4	U2AF1-K562	244	4.35177	2.06322	3.20749	1.79478	2.42468	1.14957	1.78712	5.56068e-06	4.14895e-07	2.68673e-06
antisense_Dong-R4	FTO-K562	464	5.48588	8.56767	7.02677	5.40929	1.01416	1.58388	1.29902	1.1127e-07	5.68434e-06	2.65207e-06
antisense_Dong-R4	STAU2-HepG2	593	12.2735	10.1687	11.2211	9.61072	1.27707	1.05806	1.16756	4.33049e-06	8.27917e-07	2.50791e-06
antisense_Dong-R4	PABPN1-HepG2	750	5.50198	5.94983	5.72591	4.23221	1.30003	1.40584	1.35293	2.08271e-06	2.92397e-06	2.49702e-06
antisense_Dong-R4	NPM1-K562	354	6.19876	5.39027	5.79452	4.46762	1.38749	1.20652	1.297	2.92875e-06	1.45997e-06	2.17399e-06
antisense_Dong-R4	GRWD1-K562	645	2.66759	2.91082	2.7892	1.64958	1.61713	1.76458	1.69086	1.84981e-06	2.38492e-06	2.11353e-06
antisense_Dong-R4	PUM2-K562	441	19.4798	7.41931	13.4496	12.0656	1.61449	0.614912	1.1147	1.34621e-05	-5.20501e-06	2.10694e-06
antisense_Dong-R4	SRSF9-HepG2	216	3.54733	3.88105	3.71419	2.52774	1.40336	1.53538	1.46937	1.73425e-06	2.40081e-06	2.06212e-06
antisense_Dong-R4	SRSF1-HepG2	301	4.43739	4.84072	4.63905	3.49574	1.26937	1.38475	1.32706	1.52697e-06	2.27332e-06	1.89382e-06
antisense_Dong-R4	HNRNPM-K562	224	6.94047	6.57142	6.75595	5.59423	1.24065	1.17468	1.20766	2.15913e-06	1.52632e-06	1.83909e-06
antisense_Dong-R4	ZRANB2-K562	548	8.92512	2.56094	5.74303	4.66608	1.91277	0.548842	1.2308	8.35089e-06	-2.21659e-06	1.72062e-06
antisense_Dong-R4	FXR1-K562	315	10.0462	9.16702	9.60662	8.55114	1.17484	1.07202	1.12343	2.33538e-06	9.19783e-07	1.61306e-06
antisense_Dong-R4	SSB-HepG2	730	2.81782	2.10767	2.46274	1.57212	1.79237	1.34065	1.56651	2.37224e-06	8.91423e-07	1.59477e-06
antisense_Dong-R4	TBRG4-K562	584	4.08724	6.53271	5.30997	4.33825	0.94214	1.50584	1.22399	-3.51444e-07	3.85803e-06	1.54835e-06
antisense_Dong-R4	AARS-K562	624	10.36	6.50422	8.43209	7.61746	1.36003	0.853857	1.10694	4.59606e-06	-1.48254e-06	1.23598e-06
antisense_Dong-R4	HNRNPK-K562	326	12.9513	11.8345	12.3929	11.5766	1.11875	1.02228	1.07051	2.09663e-06	3.76177e-07	1.21824e-06
antisense_Dong-R4	XPO5-HepG2	655	10.303	8.55378	9.4284	8.64243	1.19215	0.989742	1.09094	2.61243e-06	-1.27247e-07	1.18399e-06
antisense_Dong-R4	YBX3-K562	551	4.2173	4.60525	4.41127	3.68769	1.14362	1.24882	1.19622	8.16485e-07	1.47626e-06	1.14022e-06
antisense_Dong-R4	APOBEC3C-K562	374x4000fix	2.01994	4.38959	3.20477	2.50784	0.80545	1.75035	1.2779	-6.3049e-07	3.5452e-06	1.13376e-06
antisense_Dong-R4	FAM120A-K562	279	6.06015	6.73758	6.39887	5.70956	1.0614	1.18005	1.12073	5.21012e-07	1.60928e-06	1.05221e-06
antisense_Dong-R4	AKAP1-HepG2	708	5.32214	10.5255	7.9238	7.52238	0.707507	1.39922	1.05336	-2.65673e-06	5.10086e-06	5.94311e-07
antisense_Dong-R4	IGF2BP3-HepG2	211	2.49368	3.29477	2.89422	2.60034	0.958982	1.26705	1.11302	-1.50676e-07	1.12509e-06	4.47091e-07
antisense_Dong-R4	TARDBP-K562	340	9.71966	11.2602	10.4899	10.2365	0.949508	1.1	1.02475	-7.26513e-07	1.54834e-06	3.70074e-07
antisense_Dong-R4	LSM11-K562	444	9.18748	7.41127	8.29938	8.18026	1.12313	0.905994	1.01456	1.5391e-06	-1.05557e-06	1.73092e-07
antisense_Dong-R4	SSB-K562	738	0.6896	0.87427	0.78194	0.68487	1.00691	1.27655	1.14173	6.83851e-09	3.07948e-07	1.4952e-07
antisense_Dong-R4	AKAP1-K562	697	1.42	3.36889	2.39445	2.35533	0.602888	1.43033	1.01661	-1.03665e-06	1.73951e-06	5.6897e-08
antisense_Dong-R4	GTF2F1-K562	342	6.57218	7.68403	7.1281	7.25952	0.905319	1.05848	0.981898	-9.43118e-07	6.30006e-07	-1.87865e-07
antisense_Dong-R4	SF3B4-HepG2	228	0.71384	1.24303	0.97844	1.14391	0.624035	1.08665	0.855343	-4.85631e-07	1.49016e-07	-2.20564e-07
antisense_Dong-R4	NIP7-HepG2	703	0.14328	0.05285	0.09806	0.66415	0.215734	0.0795754	0.147655	-3.17036e-07	-1.92994e-07	-2.7063e-07
antisense_Dong-R4	EIF4G2-K562	260	1.69938	3.60674	2.65306	2.90029	0.585935	1.24358	0.914757	-1.31054e-06	1.13433e-06	-3.41024e-07
antisense_Dong-R4	SERBP1-K562	693	0	0.1244	0.0622	3.29462	0	0.0377585	0.0188793	0	-5.88033e-07	-3.56223e-07
antisense_Dong-R4	UCHL5-HepG2	629	6.80315	6.23412	6.51863	6.82146	0.997316	0.913898	0.955607	-2.6388e-08	-8.0978e-07	-4.2704e-07
antisense_Dong-R4	EXOSC5-HepG2	722reseq2	0.98364	1.01232	0.99798	1.45583	0.675656	0.695356	0.685506	-5.56381e-07	-5.30636e-07	-5.43659e-07
antisense_Dong-R4	AQR-K562	670	5.07123	5.57276	5.32199	5.76358	0.879875	0.966892	0.923384	-9.36295e-07	-2.70682e-07	-6.12019e-07
antisense_Dong-R4	TRA2A-K562	240	2.81358	1.27314	2.04336	2.55643	1.10059	0.498015	0.799302	3.89053e-07	-1.28044e-06	-6.60388e-07
antisense_Dong-R4	RBM15-HepG2	552	5.30803	4.0356	4.67182	5.25222	1.01063	0.768361	0.889493	8.09407e-08	-1.53411e-06	-7.89276e-07
antisense_Dong-R4	RBM5-HepG2	501	14.4054	12.0589	13.2321	13.8168	1.0426	0.872772	0.957688	8.67062e-07	-2.36745e-06	-8.25328e-07
antisense_Dong-R4	PRPF8-K562	278	4.26103	4.87916	4.5701	5.21646	0.816843	0.935339	0.876091	-1.24366e-06	-4.7053e-07	-8.72189e-07
antisense_Dong-R4	ZNF800-K562	737	0.58174	0.29025	0.436	1.80117	0.322979	0.161145	0.242062	-9.48519e-07	-7.64393e-07	-8.92286e-07
antisense_Dong-R4	PTBP1-K562	368	5.28698	5.80939	5.54819	6.21928	0.850095	0.934094	0.892094	-1.23876e-06	-5.71409e-07	-9.13962e-07
antisense_Dong-R4	SDAD1-K562	740	0.42038	0.17195	0.29617	2.78072	0.151177	0.0618365	0.106507	-1.14583e-06	-6.90459e-07	-9.56905e-07
antisense_Dong-R4	PABPC4-K562	406	6.53008	8.70738	7.61873	8.32513	0.784382	1.04592	0.915148	-2.28796e-06	5.63939e-07	-9.74605e-07
antisense_Dong-R4	GPKOW-K562	450	4.95993	9.07024	7.01509	7.73703	0.641064	1.17232	0.90669	-3.1816e-06	2.08035e-06	-9.91367e-07
antisense_Dong-R4	ABCF1-K562	734	0.59213	0.43679	0.51446	2.17189	0.272634	0.201111	0.236872	-1.11022e-06	-1.01071e-06	-1.06896e-06
antisense_Dong-R4	FXR2-K562	237	2.11178	1.6561	1.88394	2.90578	0.726752	0.569933	0.648342	-9.72412e-07	-1.34332e-06	-1.17779e-06
antisense_Dong-R4	BCLAF1-HepG2	643	10.4981	6.52015	8.50915	9.36723	1.12073	0.69606	0.908395	1.72631e-06	-3.40819e-06	-1.17944e-06
antisense_Dong-R4	RPS11-K562	614	0.14804	0.49348	0.32076	4.16922	0.0355078	0.118363	0.0769353	-7.1293e-07	-1.51929e-06	-1.18688e-06
antisense_Dong-R4	CSTF2T-K562	275	6.96425	8.05853	7.51139	8.40968	0.828123	0.958245	0.893184	-1.89486e-06	-4.95879e-07	-1.22414e-06
antisense_Dong-R4	UTP18-K562	686	1.62136	0.84078	1.23107	2.46392	0.658041	0.341237	0.499639	-9.78899e-07	-1.30418e-06	-1.23235e-06
antisense_Dong-R4	PUM1-K562	690	1.491	0.42903	0.96002	2.34893	0.634757	0.182649	0.408703	-9.77679e-07	-1.05235e-06	-1.23926e-06
antisense_Dong-R4	IGF2BP2-K562	226	2.41407	2.16999	2.29203	3.37703	0.71485	0.642574	0.678712	-1.16911e-06	-1.3846e-06	-1.28154e-06
antisense_Dong-R4	FTO-HepG2	723reseq1	0.71555	0.16809	0.44182	3.36177	0.212849	0.0500004	0.131425	-1.59718e-06	-7.2646e-07	-1.29351e-06
antisense_Dong-R4	IGF2BP1-HepG2	205	1.82126	2.62726	2.22426	3.38056	0.538745	0.777167	0.657956	-1.62516e-06	-9.55538e-07	-1.34331e-06
antisense_Dong-R4	G3BP1-HepG2	712	2.82602	2.06388	2.44495	3.79516	0.744638	0.543819	0.644228	-1.20216e-06	-1.81374e-06	-1.55097e-06
antisense_Dong-R4	PCBP1-K562	719	1.02052	0.62378	0.82215	3.07053	0.33236	0.203151	0.267755	-1.62179e-06	-1.43431e-06	-1.56292e-06
antisense_Dong-R4	LARP7-K562	243	0.52895	0.27037	0.39966	6.28765	0.0841252	0.0430002	0.0635627	-1.88904e-06	-1.22734e-06	-1.58892e-06
antisense_Dong-R4	FMR1-K562	236	1.97487	1.80383	1.88935	3.48857	0.566097	0.517069	0.541583	-1.62113e-06	-1.71648e-06	-1.67159e-06
antisense_Dong-R4	UTP3-K562	475	0.29683	0.52169	0.40926	8.00727	0.0370701	0.065152	0.0511111	-1.411e-06	-2.05548e-06	-1.75582e-06
antisense_Dong-R4	SLTM-K562	256	3.18575	2.98171	3.08373	4.60459	0.691864	0.647552	0.669708	-1.69303e-06	-1.86933e-06	-1.78362e-06
antisense_Dong-R4	SBDS-K562	352	2.70311	1.32108	2.01209	3.80113	0.711133	0.347549	0.529341	-1.32941e-06	-2.01427e-06	-1.84656e-06
antisense_Dong-R4	SMNDC1-HepG2	344	7.19825	3.92103	5.55964	7.04873	1.02121	0.556275	0.788744	2.17973e-07	-3.31771e-06	-1.90346e-06
antisense_Dong-R4	METAP2-K562	509	3.79448	3.75719	3.77583	5.35541	0.708532	0.701569	0.705051	-1.88622e-06	-1.92121e-06	-1.90378e-06
antisense_Dong-R4	NOLC1-HepG2	553	0.28871	1.33676	0.81273	4.29196	0.0672676	0.311457	0.189362	-1.12422e-06	-2.24963e-06	-1.9512e-06
antisense_Dong-R4	DGCR8-K562	341	11.215	5.90639	8.56072	10.0529	1.11561	0.587533	0.85157	1.77006e-06	-4.53173e-06	-1.9844e-06
antisense_Dong-R4	SDAD1-HepG2	744	0.51541	0.7885	0.65196	5.67947	0.0907497	0.138833	0.114792	-1.78434e-06	-2.2461e-06	-2.036e-06
antisense_Dong-R4	AGGF1-K562	537	6.55195	9.05857	7.80526	9.3984	0.697135	0.963842	0.830488	-3.41023e-06	-4.81304e-07	-2.09156e-06
antisense_Dong-R4	LARP7-HepG2	298	3.18033	1.20488	2.1926	4.2874	0.741785	0.281028	0.511407	-1.37048e-06	-2.20639e-06	-2.12125e-06
antisense_Dong-R4	AKAP8L-K562	425	7.37966	4.12507	5.75237	7.45473	0.98993	0.553349	0.77164	-1.07755e-07	-3.52173e-06	-2.15139e-06
antisense_Dong-R4	FXR2-HepG2	713	1.67516	1.31475	1.49496	4.07306	0.411278	0.322792	0.367035	-2.14725e-06	-2.14478e-06	-2.16172e-06
antisense_Dong-R4	DDX6-K562	577	3.56213	6.37745	4.96979	6.73562	0.52885	0.946824	0.737837	-3.27385e-06	-5.02743e-07	-2.17988e-06
antisense_Dong-R4	DDX55-K562	550	6.51519	3.67673	5.09596	6.9191	0.941624	0.531388	0.736506	-5.65372e-07	-3.35377e-06	-2.24849e-06
antisense_Dong-R4	DDX52-HepG2	642	10.3826	8.79096	9.58678	11.3302	0.916368	0.77589	0.846129	-1.30822e-06	-3.21817e-06	-2.31091e-06
antisense_Dong-R4	DDX21-K562	284x4000fix	1.76169	2.03526	1.89847	4.42613	0.39802	0.459828	0.428924	-2.34144e-06	-2.28119e-06	-2.31843e-06
antisense_Dong-R4	ZNF622-K562	570	3.4861	3.40758	3.44684	5.50114	0.633705	0.619432	0.626568	-2.29427e-06	-2.35458e-06	-2.32474e-06
antisense_Dong-R4	DKC1-HepG2	544	0.39316	2.10071	1.24693	4.9956	0.0787013	0.420512	0.249607	-1.44191e-06	-2.62543e-06	-2.4967e-06
antisense_Dong-R4	LARP4-HepG2	558	11.5312	9.23615	10.3837	12.3291	0.935289	0.749135	0.842212	-1.11296e-06	-3.84872e-06	-2.5725e-06
antisense_Dong-R4	TRA2A-HepG2	218	4.4171	3.43838	3.92774	6.22461	0.709619	0.552385	0.631002	-2.18596e-06	-2.94413e-06	-2.60913e-06
antisense_Dong-R4	SND1-K562	316	6.82832	8.3122	7.57026	9.62042	0.709774	0.864016	0.786895	-3.37707e-06	-1.75279e-06	-2.61747e-06
antisense_Dong-R4	UPF1-HepG2	726	4.42655	3.33445	3.8805	6.25511	0.707669	0.533076	0.620373	-2.20819e-06	-3.0263e-06	-2.67286e-06
antisense_Dong-R4	GNL3-K562	358	5.02034	4.93	4.97517	7.22926	0.694447	0.681951	0.688199	-2.64101e-06	-2.72264e-06	-2.68212e-06
antisense_Dong-R4	SMNDC1-K562	445	3.4833	2.5637	3.0235	5.59862	0.622171	0.457916	0.540044	-2.38473e-06	-2.88889e-06	-2.68744e-06
antisense_Dong-R4	PHF6-K562	680	0.88487	1.64699	1.26593	5.55658	0.159247	0.296404	0.227825	-2.34549e-06	-2.88942e-06	-2.70149e-06
antisense_Dong-R4	PCBP1-HepG2	692	1.47096	1.21479	1.34288	5.77271	0.254813	0.210437	0.232625	-2.90146e-06	-2.7315e-06	-2.82531e-06
antisense_Dong-R4	SF3B4-K562	507	1.35378	1.391	1.37239	5.77937	0.234244	0.240684	0.237464	-2.83471e-06	-2.85821e-06	-2.84664e-06
antisense_Dong-R4	NOL12-HepG2	539	2.5836	1.14377	1.86369	5.46235	0.472983	0.209392	0.341187	-2.79065e-06	-2.58003e-06	-2.89125e-06
antisense_Dong-R4	RBM15-K562	514	4.53561	2.21304	3.37432	6.14176	0.738487	0.360327	0.549407	-1.98368e-06	-3.25897e-06	-2.9156e-06
antisense_Dong-R4	PCBP2-HepG2	345	8.90152	4.09524	6.49838	8.87722	1.00274	0.46132	0.732029	3.51013e-08	-4.57094e-06	-2.92445e-06
antisense_Dong-R4	SF3B1-K562	506	6.6744	12.519	9.59671	11.8674	0.562413	1.05491	0.808659	-5.54174e-06	9.65389e-07	-2.94039e-06
antisense_Dong-R4	DDX42-K562	241	2.52019	3.22192	2.87106	5.84444	0.431212	0.55128	0.491246	-3.05833e-06	-2.76809e-06	-2.94422e-06
antisense_Dong-R4	FAM120A-HepG2	297	3.19182	2.93141	3.06161	5.98082	0.533676	0.490135	0.511906	-2.89167e-06	-3.01568e-06	-2.95767e-06
antisense_Dong-R4	PRPF4-HepG2	752	2.43405	2.71833	2.57619	5.70969	0.426302	0.476091	0.451196	-2.99401e-06	-2.91049e-06	-2.95791e-06
antisense_Dong-R4	PTBP1-HepG2	696	7.91148	6.27425	7.09286	9.48826	0.833818	0.661265	0.747541	-2.07436e-06	-3.74385e-06	-2.97741e-06
antisense_Dong-R4	RPS3-HepG2	540	1.3834	1.87445	1.62892	5.8707	0.235645	0.319289	0.277467	-2.88483e-06	-3.08734e-06	-3.01288e-06
antisense_Dong-R4	EFTUD2-K562	582	4.57243	6.4107	5.49156	8.06995	0.5666	0.794392	0.680496	-3.74756e-06	-2.12886e-06	-3.0497e-06
antisense_Dong-R4	DDX3X-K562	350	6.27824	3.1552	4.71672	7.39587	0.848885	0.426616	0.637751	-1.48393e-06	-3.87771e-06	-3.06085e-06
antisense_Dong-R4	DDX24-K562	483	0.70579	0.87699	0.79139	11.5681	0.0610119	0.0758112	0.0684115	-2.84771e-06	-3.26367e-06	-3.06238e-06
antisense_Dong-R4	GRSF1-HepG2	596	5.26578	2.69029	3.97804	6.86851	0.766655	0.391685	0.57917	-2.01863e-06	-3.6379e-06	-3.13446e-06
antisense_Dong-R4	XRN2-K562	245	2.71403	3.14396	2.929	6.15296	0.441093	0.510967	0.47603	-3.20485e-06	-3.04555e-06	-3.13659e-06
antisense_Dong-R4	RPS3-K562	530	1.0752	1.33231	1.20376	7.39886	0.14532	0.18007	0.162695	-2.99196e-06	-3.2953e-06	-3.15355e-06
antisense_Dong-R4	NSUN2-K562	452	1.95965	1.08247	1.52106	6.66514	0.294015	0.162408	0.228211	-3.46082e-06	-2.83857e-06	-3.24223e-06
antisense_Dong-R4	PPIG-HepG2	495	2.3996	1.73101	2.0653	6.20464	0.386743	0.278986	0.332865	-3.28878e-06	-3.18806e-06	-3.27762e-06
antisense_Dong-R4	SND1-HepG2	302	2.18762	1.6053	1.89646	6.40785	0.341397	0.250521	0.295959	-3.39186e-06	-3.20578e-06	-3.33119e-06
antisense_Dong-R4	WDR3-K562	685	2.02726	0.70522	1.36624	7.90344	0.256503	0.0892295	0.172866	-3.97941e-06	-2.45864e-06	-3.45969e-06
antisense_Dong-R4	WDR43-K562	517	1.2022	1.46551	1.33386	8.10878	0.148259	0.180731	0.164495	-3.31062e-06	-3.617e-06	-3.4732e-06
antisense_Dong-R4	HLTF-K562	522	2.61427	4.92389	3.76908	7.15102	0.36558	0.688558	0.527069	-3.79524e-06	-2.65078e-06	-3.48239e-06
antisense_Dong-R4	NIPBL-K562	565	3.32233	1.36462	2.34347	6.57827	0.505046	0.207444	0.356245	-3.2742e-06	-3.09661e-06	-3.48957e-06
antisense_Dong-R4	MTPAP-K562	470	3.21619	4.86676	4.04148	7.49838	0.428918	0.649042	0.53898	-3.92769e-06	-3.035e-06	-3.60377e-06
antisense_Dong-R4	PRPF8-HepG2	291	1.94264	1.76073	1.85169	7.20524	0.269615	0.244368	0.256991	-3.67359e-06	-3.57934e-06	-3.62969e-06
antisense_Dong-R4	FASTKD2-HepG2	649	5.80594	5.26871	5.53733	8.73015	0.665045	0.603507	0.634276	-3.41666e-06	-3.83855e-06	-3.63701e-06
antisense_Dong-R4	ZNF800-HepG2	743	1.49746	2.058	1.77773	7.62835	0.196302	0.269783	0.233043	-3.51731e-06	-3.88989e-06	-3.73561e-06
antisense_Dong-R4	TROVE2-K562	447	10.0415	4.77147	7.4065	10.5796	0.94914	0.451006	0.700073	-7.56196e-07	-5.48137e-06	-3.81007e-06
antisense_Dong-R4	AATF-K562	511	2.05554	1.01106	1.5333	8.61996	0.238463	0.117293	0.177878	-4.25119e-06	-3.126e-06	-3.81951e-06
antisense_Dong-R4	DDX3X-HepG2	492	2.66877	2.52677	2.59777	7.48246	0.35667	0.337692	0.347181	-3.96936e-06	-3.95747e-06	-3.96482e-06
antisense_Dong-R4	AQR-HepG2	762	1.97123	1.78233	1.87678	8.50131	0.231874	0.209654	0.220764	-4.15651e-06	-4.01723e-06	-4.0903e-06
antisense_Dong-R4	DHX30-HepG2	654	8.75615	8.62976	8.69295	12.1202	0.722444	0.712016	0.71723	-4.10701e-06	-4.22874e-06	-4.16821e-06
antisense_Dong-R4	UTP18-HepG2	621	1.79324	1.39618	1.59471	9.80692	0.182855	0.142367	0.162611	-4.39565e-06	-3.92649e-06	-4.17895e-06
antisense_Dong-R4	GTF2F1-HepG2	384	7.44821	6.49194	6.97007	10.5645	0.70502	0.614503	0.659761	-3.75587e-06	-4.56065e-06	-4.18193e-06
antisense_Dong-R4	DDX51-K562	586	1.64554	2.87673	2.26114	8.14856	0.201942	0.353035	0.277489	-3.79788e-06	-4.32118e-06	-4.18196e-06
antisense_Dong-R4	XRN2-HepG2	235x4000	5.91121	1.56271	3.73696	8.13393	0.726735	0.192122	0.459429	-2.72212e-06	-3.7191e-06	-4.1932e-06
antisense_Dong-R4	BUD13-HepG2	497	2.57809	0.84601	1.71205	9.73522	0.264821	0.086902	0.175861	-4.94197e-06	-2.98174e-06	-4.29295e-06
antisense_Dong-R4	CSTF2T-HepG2	292	6.58548	6.62096	6.60322	10.4608	0.629538	0.63293	0.631234	-4.39669e-06	-4.36905e-06	-4.38291e-06
antisense_Dong-R4	FKBP4-HepG2	223	7.08667	5.15733	6.122	10.1844	0.695833	0.506393	0.601113	-3.70764e-06	-5.0628e-06	-4.49533e-06
antisense_Dong-R4	SLTM-HepG2	227	5.08878	7.40439	6.24658	10.3157	0.493302	0.717776	0.605539	-5.18778e-06	-3.54222e-06	-4.5207e-06
antisense_Dong-R4	DDX55-HepG2	595	6.62776	5.12904	5.8784	10.1242	0.654643	0.50661	0.580626	-4.05103e-06	-5.03186e-06	-4.61054e-06
antisense_Dong-R4	GRWD1-HepG2	628	4.31924	6.59515	5.4572	9.85862	0.438118	0.668973	0.553546	-5.14252e-06	-3.82505e-06	-4.65622e-06
antisense_Dong-R4	BUD13-K562	508	4.00256	3.10292	3.55274	8.86863	0.451317	0.349876	0.400596	-4.59409e-06	-4.70119e-06	-4.68883e-06
antisense_Dong-R4	DDX52-K562	681	3.5297	3.59922	3.56446	9.02391	0.39115	0.398854	0.395002	-4.77994e-06	-4.77281e-06	-4.77662e-06
antisense_Dong-R4	EFTUD2-HepG2	631	7.22069	5.58413	6.40241	10.8246	0.667062	0.515873	0.591467	-4.21766e-06	-5.33236e-06	-4.85065e-06
antisense_Dong-R4	LARP4-K562	461	6.10552	6.11626	6.11089	10.6102	0.575441	0.576454	0.575948	-4.86768e-06	-4.86074e-06	-4.86421e-06
antisense_Dong-R4	XRCC6-K562	480	3.79422	3.29314	3.54368	9.20271	0.412294	0.357845	0.385069	-4.84998e-06	-4.88239e-06	-4.87898e-06
antisense_Dong-R4	SF3A3-HepG2	393	3.24451	1.69651	2.47051	10.4078	0.311737	0.163003	0.23737	-5.45596e-06	-4.43982e-06	-5.12579e-06
antisense_Dong-R4	UCHL5-K562	610	5.46531	3.67388	4.56959	10.1686	0.537467	0.361295	0.449381	-4.89557e-06	-5.39602e-06	-5.27327e-06
antisense_Dong-R4	FASTKD2-K562	460	4.7494	4.46045	4.60492	10.4804	0.453169	0.425598	0.439384	-5.42324e-06	-5.49722e-06	-5.4635e-06
[truncated: 39,480 more rows]
